# Supplementary material for: Targeting AKT as a promising strategy for SOX2-positive, chemoresistant osteosarcoma
Source: Bone Res. 2025 Feb 24;13:25. doi: 10.1038/s41413-024-00395-9 (PMC11850766; doi:10.1038/s41413-024-00395-9)
Supplement: Supplementary file 9 — Supplementary Table S2 [file 41413_2024_395_MOESM9_ESM.xlsx]

## Sheet: __JChemStructureSheet
Hash	StructureStringLength	StructureStringFormat	StructureString
DD9919770422C79730CA1C72589FA4B2	1	mrv	JChemExcelzAkAAB+LCAAAAAAABADtvQdgHEmWJSYvbcp7f0r1StfgdKEIgGATJNiQQBDswYjN5pLsHWlHIymrKoHKZVZlXWYWQMztnbz33nvvvffee++997o7nU4n99//P1xmZAFs9s5K2smeIYCqyB8/fnwfPyIe/x7vFmV6mddNUS0/+2h3vPNRmi+n1axYXnz20VWxnFVXzfbu3v29j36Po8dTakvtl81nH83bdvXo7t2rq6vxdJ4vsnfVcjytFh/J94/eNUXQ5ureuKov7u7t7Oze/b2/eP6a39kulk2bLac5vdUUjxr+8Hk1zVpGZqCLu4usviyWd+d5ubp7XtWLrG3uyrt3F/WlgP79P/39d3//nfG7ZvaRG90JfXNMUNLzosxTeTW9/…
83C5E3DA95C2D2629C95A6D2A85775AE	1	mrv	JChemExcelqQsAAB+LCAAAAAAABADtvQdgHEmWJSYvbcp7f0r1StfgdKEIgGATJNiQQBDswYjN5pLsHWlHIymrKoHKZVZlXWYWQMztnbz33nvvvffee++997o7nU4n99//P1xmZAFs9s5K2smeIYCqyB8/fnwfPyIe/x7vFmV6mddNUS0/+2h3vPNRmi+n1axYXnz20VWxnFVXzfbu3v29j36Po8dTakvtl81nH83bdvXo7t2rq6vxdJ4vsnfVcjytFh/J94/eNUXQ5ureuKov7u7t7Oze/b2/eP6a39kulk2bLac5vdUUjxr+8Hk1zVpGZqCLu4usviyWd+d5ubp7XtWLrG3uyrt3F/WlgP79P/39d3//nfG7ZvaRG90JfXNMUNLzosxTeTW9/…
8494282BEB33B96CD66A15FF42B37DF5	1	mrv	JChemExcelcwwAAB+LCAAAAAAABADtvQdgHEmWJSYvbcp7f0r1StfgdKEIgGATJNiQQBDswYjN5pLsHWlHIymrKoHKZVZlXWYWQMztnbz33nvvvffee++997o7nU4n99//P1xmZAFs9s5K2smeIYCqyB8/fnwfPyIe/x7vFmV6mddNUS0/+2h3vPNRmi+n1axYXnz20VWxnFVXzfbu3v29j36Po8dTakvtl81nH83bdvXo7t2rq6vxdJ4vsnfVcjytFh/J94/eNUXQ5ureuKov7u7t7Oze/b2/eP6a39kulk2bLac5vdUUjxr+8Hk1zVpGZqCLu4usviyWd+d5ubp7XtWLrG3uyrt3F/WlgP79P/39d3//nfG7ZvaRG90JfXNMUNLzosxTeTW9/…
3AF54A94FAC3F1F20CB3E737A9452418	1	mrv	JChemExcelkwkAAB+LCAAAAAAABADtvQdgHEmWJSYvbcp7f0r1StfgdKEIgGATJNiQQBDswYjN5pLsHWlHIymrKoHKZVZlXWYWQMztnbz33nvvvffee++997o7nU4n99//P1xmZAFs9s5K2smeIYCqyB8/fnwfPyIe/x7vFmV6mddNUS0/+2h3vPNRmi+n1axYXnz20VWxnFVXzfbu3v29j36Po8dTakvtl81nH83bdvXo7t2rq6vxdJ4vsnfVcjytFh/J94/eNUXQ5ureuKov7u7t7Oze/b2/eP6a39kulk2bLac5vdUUjxr+8Hk1zVpGZqCLu4usviyWd+d5ubp7XtWLrG3uyrt3F/WlgP79P/39d3//nfG7ZvaRG90JfXNMUNLzosxTeTW9/…
D16D6304495180E349516FC9FC056F41	1	mrv	JChemExcelrQgAAB+LCAAAAAAABADtvQdgHEmWJSYvbcp7f0r1StfgdKEIgGATJNiQQBDswYjN5pLsHWlHIymrKoHKZVZlXWYWQMztnbz33nvvvffee++997o7nU4n99//P1xmZAFs9s5K2smeIYCqyB8/fnwfPyIe/x7vFmV6mddNUS0/+2h3vPNRmi+n1axYXnz20VWxnFVXzfbu3v29j36Po8dTakvtl81nH83bdvXo7t2rq6vxdJ4vsnfVcjytFh/J94/eNUXQ5ureuKov7u7t7Oze/b2/eP6a39kulk2bLac5vdUUjxr+8Hk1zVpGZqCLu4usviyWd+d5ubp7XtWLrG3uyrt3F/WlgP79P/39d3//nfG7ZvaRG90JfXNMUNLzosxTeTW9/…
2DCC4C42F2014E6259BA2DD2711300A1	1	mrv	JChemExcellBAAAB+LCAAAAAAABADtvQdgHEmWJSYvbcp7f0r1StfgdKEIgGATJNiQQBDswYjN5pLsHWlHIymrKoHKZVZlXWYWQMztnbz33nvvvffee++997o7nU4n99//P1xmZAFs9s5K2smeIYCqyB8/fnwfPyIe/x7vFmV6mddNUS0/+2h3vPNRmi+n1axYXnz20VWxnFVXzfbu3v29j36Po8dTakvtl81nH83bdvXo7t2rq6vxdJ4vsnfVcjytFh/J94/eNUXQ5ureuKov7u7t7Oze/b2/eP6a39kulk2bLac5vdUUjxr+8Hk1zVpGZqCLu4usviyWd+d5ubp7XtWLrG3uyrt3F/WlgP79P/39d3//nfG7ZvaRG90JfXNMUNLzosxTeTW9/…
C09EDD599B75EDD071DE41ABFDA08DAC	1	mrv	JChemExcelDQoAAB+LCAAAAAAABADtvQdgHEmWJSYvbcp7f0r1StfgdKEIgGATJNiQQBDswYjN5pLsHWlHIymrKoHKZVZlXWYWQMztnbz33nvvvffee++997o7nU4n99//P1xmZAFs9s5K2smeIYCqyB8/fnwfPyIe/x7vFmV6mddNUS0/+2h3vPNRmi+n1axYXnz20VWxnFVXzfbu3v29j36Po8dTakvtl81nH83bdvXo7t2rq6vxdJ4vsnfVcjytFh/J94/eNUXQ5ureuKov7u7t7Oze/b2/eP6a39kulk2bLac5vdUUjxr+8Hk1zVpGZqCLu4usviyWd+d5ubp7XtWLrG3uyrt3F/WlgP79P/39d3//nfG7ZvaRG90JfXNMUNLzosxTeTW9/…
BF3D0765DBEC364759E12515AC81646F	1	mrv	JChemExcelkgwAAB+LCAAAAAAABADtvQdgHEmWJSYvbcp7f0r1StfgdKEIgGATJNiQQBDswYjN5pLsHWlHIymrKoHKZVZlXWYWQMztnbz33nvvvffee++997o7nU4n99//P1xmZAFs9s5K2smeIYCqyB8/fnwfPyIe/x7vFmV6mddNUS0/+2h3vPNRmi+n1axYXnz20VWxnFVXzfbu3v29j36Po8dTakvtl81nH83bdvXo7t2rq6vxdJ4vsnfVcjytFh/J94/eNUXQ5ureuKov7u7t7Oze/b2/eP6a39kulk2bLac5vdUUjxr+8Hk1zVpGZqCLu4usviyWd+d5ubp7XtWLrG3uyrt3F/WlgP79P/39d3//nfG7ZvaRG90JfXNMUNLzosxTeTW9/…
5218A92E666EE9C9232A35D1E0523F9C	1	mrv	JChemExcellQwAAB+LCAAAAAAABADtvQdgHEmWJSYvbcp7f0r1StfgdKEIgGATJNiQQBDswYjN5pLsHWlHIymrKoHKZVZlXWYWQMztnbz33nvvvffee++997o7nU4n99//P1xmZAFs9s5K2smeIYCqyB8/fnwfPyIe/x7vFmV6mddNUS0/+2h3vPNRmi+n1axYXnz20VWxnFVXzfbu3v29j36Po8dTakvtl81nH83bdvXo7t2rq6vxdJ4vsnfVcjytFh/J94/eNUXQ5ureuKov7u7t7Oze/b2/eP6a39kulk2bLac5vdUUjxr+8Hk1zVpGZqCLu4usviyWd+d5ubp7XtWLrG3uyrt3F/WlgP79P/39d3//nfG7ZvaRG90JfXNMUNLzosxTeTW9/…
62CD6C512561D5BC705514D5266538D2	1	mrv	JChemExceluQgAAB+LCAAAAAAABADtvQdgHEmWJSYvbcp7f0r1StfgdKEIgGATJNiQQBDswYjN5pLsHWlHIymrKoHKZVZlXWYWQMztnbz33nvvvffee++997o7nU4n99//P1xmZAFs9s5K2smeIYCqyB8/fnwfPyIe/x7vFmV6mddNUS0/+2h3vPNRmi+n1axYXnz20VWxnFVXzfbu3v29j36Po8dTakvtl81nH83bdvXo7t2rq6vxdJ4vsnfVcjytFh/J94/eNUXQ5ureuKov7u7t7Oze/b2/eP6a39kulk2bLac5vdUUjxr+8Hk1zVpGZqCLu4usviyWd+d5ubp7XtWLrG3uyrt3F/WlgP79P/39d3//nfG7ZvaRG90JfXNMUNLzosxTeTW9/…
0508D35E8EAA5C90AB3212444A8DD579	1	mrv	JChemExcel9QYAAB+LCAAAAAAABADtvQdgHEmWJSYvbcp7f0r1StfgdKEIgGATJNiQQBDswYjN5pLsHWlHIymrKoHKZVZlXWYWQMztnbz33nvvvffee++997o7nU4n99//P1xmZAFs9s5K2smeIYCqyB8/fnwfPyIe/x7vFmV6mddNUS0/+2h3vPNRmi+n1axYXnz20VWxnFVXzfbu3v29j36Po8dTakvtl81nH83bdvXo7t2rq6vxdJ4vsnfVcjytFh/J94/eNUXQ5ureuKov7u7t7Oze/b2/eP6a39kulk2bLac5vdUUjxr+8Hk1zVpGZqCLu4usviyWd+d5ubp7XtWLrG3uyrt3F/WlgP79P/39d3//nfG7ZvaRG90JfXNMUNLzosxTeTW9/…
F092D39D03DEED9B309AABEEE4E55017	1	mrv	JChemExcelVwcAAB+LCAAAAAAABADtvQdgHEmWJSYvbcp7f0r1StfgdKEIgGATJNiQQBDswYjN5pLsHWlHIymrKoHKZVZlXWYWQMztnbz33nvvvffee++997o7nU4n99//P1xmZAFs9s5K2smeIYCqyB8/fnwfPyIe/x7vFmV6mddNUS0/+2h3vPNRmi+n1axYXnz20VWxnFVXzfbu3v29j36Po8dTakvtl81nH83bdvXo7t2rq6vxdJ4vsnfVcjytFh/J94/eNUXQ5ureuKov7u7t7Oze/b2/eP6a39kulk2bLac5vdUUjxr+8Hk1zVpGZqCLu4usviyWd+d5ubp7XtWLrG3uyrt3F/WlgP79P/39d3//nfG7ZvaRG90JfXNMUNLzosxTeTW9/…
2C8752A1E7AE617ABA72EE16F1FBDAF9	1	mrv	JChemExcelUwcAAB+LCAAAAAAABADtvQdgHEmWJSYvbcp7f0r1StfgdKEIgGATJNiQQBDswYjN5pLsHWlHIymrKoHKZVZlXWYWQMztnbz33nvvvffee++997o7nU4n99//P1xmZAFs9s5K2smeIYCqyB8/fnwfPyIe/x7vFmV6mddNUS0/+2h3vPNRmi+n1axYXnz20VWxnFVXzfbu3v29j36Po8dTakvtl81nH83bdvXo7t2rq6vxdJ4vsnfVcjytFh/J94/eNUXQ5ureuKov7u7t7Oze/b2/eP6a39kulk2bLac5vdUUjxr+8Hk1zVpGZqCLu4usviyWd+d5ubp7XtWLrG3uyrt3F/WlgP79P/39d3//nfG7ZvaRG90JfXNMUNLzosxTeTW9/…
9E03A125D7830EC70AF9A23867FCEBC1	1	mrv	JChemExcelWgcAAB+LCAAAAAAABADtvQdgHEmWJSYvbcp7f0r1StfgdKEIgGATJNiQQBDswYjN5pLsHWlHIymrKoHKZVZlXWYWQMztnbz33nvvvffee++997o7nU4n99//P1xmZAFs9s5K2smeIYCqyB8/fnwfPyIe/x7vFmV6mddNUS0/+2h3vPNRmi+n1axYXnz20VWxnFVXzfbu3v29j36Po8dTakvtl81nH83bdvXo7t2rq6vxdJ4vsnfVcjytFh/J94/eNUXQ5ureuKov7u7t7Oze/b2/eP6a39kulk2bLac5vdUUjxr+8Hk1zVpGZqCLu4usviyWd+d5ubp7XtWLrG3uyrt3F/WlgP79P/39d3//nfG7ZvaRG90JfXNMUNLzosxTeTW9/…
350C4F7BB930D8BD3FDDF91DF1848678	1	mrv	JChemExcelFAkAAB+LCAAAAAAABADtvQdgHEmWJSYvbcp7f0r1StfgdKEIgGATJNiQQBDswYjN5pLsHWlHIymrKoHKZVZlXWYWQMztnbz33nvvvffee++997o7nU4n99//P1xmZAFs9s5K2smeIYCqyB8/fnwfPyIe/x7vFmV6mddNUS0/+2h3vPNRmi+n1axYXnz20VWxnFVXzfbu3v29j36Po8dTakvtl81nH83bdvXo7t2rq6vxdJ4vsnfVcjytFh/J94/eNUXQ5ureuKov7u7t7Oze/b2/eP6a39kulk2bLac5vdUUjxr+8Hk1zVpGZqCLu4usviyWd+d5ubp7XtWLrG3uyrt3F/WlgP79P/39d3//nfG7ZvaRG90JfXNMUNLzosxTeTW9/…
28B7F2BF472D9504821F780DC724208F	1	mrv	JChemExcelFwcAAB+LCAAAAAAABADtvQdgHEmWJSYvbcp7f0r1StfgdKEIgGATJNiQQBDswYjN5pLsHWlHIymrKoHKZVZlXWYWQMztnbz33nvvvffee++997o7nU4n99//P1xmZAFs9s5K2smeIYCqyB8/fnwfPyIe/x7vFmV6mddNUS0/+2h3vPNRmi+n1axYXnz20VWxnFVXzfbu3v29j36Po8dTakvtl81nH83bdvXo7t2rq6vxdJ4vsnfVcjytFh/J94/eNUXQ5ureuKov7u7t7Oze/b2/eP6a39kulk2bLac5vdUUjxr+8Hk1zVpGZqCLu4usviyWd+d5ubp7XtWLrG3uyrt3F/WlgP79P/39d3//nfG7ZvaRG90JfXNMUNLzosxTeTW9/…
3BBA028E264FD881626CC53B8F04D941	1	mrv	JChemExcelSAgAAB+LCAAAAAAABADtvQdgHEmWJSYvbcp7f0r1StfgdKEIgGATJNiQQBDswYjN5pLsHWlHIymrKoHKZVZlXWYWQMztnbz33nvvvffee++997o7nU4n99//P1xmZAFs9s5K2smeIYCqyB8/fnwfPyIe/x7vFmV6mddNUS0/+2h3vPNRmi+n1axYXnz20VWxnFVXzfbu3v29j36Po8dTakvtl81nH83bdvXo7t2rq6vxdJ4vsnfVcjytFh/J94/eNUXQ5ureuKov7u7t7Oze/b2/eP6a39kulk2bLac5vdUUjxr+8Hk1zVpGZqCLu4usviyWd+d5ubp7XtWLrG3uyrt3F/WlgP79P/39d3//nfG7ZvaRG90JfXNMUNLzosxTeTW9/…
9DA74B231FA9098B24E3121368D126A2	1	mrv	JChemExcel0wgAAB+LCAAAAAAABADtvQdgHEmWJSYvbcp7f0r1StfgdKEIgGATJNiQQBDswYjN5pLsHWlHIymrKoHKZVZlXWYWQMztnbz33nvvvffee++997o7nU4n99//P1xmZAFs9s5K2smeIYCqyB8/fnwfPyIe/x7vFmV6mddNUS0/+2h3vPNRmi+n1axYXnz20VWxnFVXzfbu3v29j36Po8dTakvtl81nH83bdvXo7t2rq6vxdJ4vsnfVcjytFh/J94/eNUXQ5ureuKov7u7t7Oze/b2/eP6a39kulk2bLac5vdUUjxr+8Hk1zVpGZqCLu4usviyWd+d5ubp7XtWLrG3uyrt3F/WlgP79P/39d3//nfG7ZvaRG90JfXNMUNLzosxTeTW9/…
D0C0E1B17EC322B95F61A36576850C44	1	mrv	JChemExceljAkAAB+LCAAAAAAABADtvQdgHEmWJSYvbcp7f0r1StfgdKEIgGATJNiQQBDswYjN5pLsHWlHIymrKoHKZVZlXWYWQMztnbz33nvvvffee++997o7nU4n99//P1xmZAFs9s5K2smeIYCqyB8/fnwfPyIe/x7vFmV6mddNUS0/+2h3vPNRmi+n1axYXnz20VWxnFVXzfbu3v29j36Po8dTakvtl81nH83bdvXo7t2rq6vxdJ4vsnfVcjytFh/J94/eNUXQ5ureuKov7u7t7Oze/b2/eP6a39kulk2bLac5vdUUjxr+8Hk1zVpGZqCLu4usviyWd+d5ubp7XtWLrG3uyrt3F/WlgP79P/39d3//nfG7ZvaRG90JfXNMUNLzosxTeTW9/…
073A6D9A9478BAD69895376099B636E4	1	mrv	JChemExcel2xMAAB+LCAAAAAAABADtvQdgHEmWJSYvbcp7f0r1StfgdKEIgGATJNiQQBDswYjN5pLsHWlHIymrKoHKZVZlXWYWQMztnbz33nvvvffee++997o7nU4n99//P1xmZAFs9s5K2smeIYCqyB8/fnwfPyIe/x7vFmV6mddNUS0/+2h3vPNRmi+n1axYXnz20VWxnFVXzfbu3v29j36Po8dTakvtl81nH83bdvXo7t2rq6vxdJ4vsnfVcjytFh/J94/eNUXQ5ureuKov7u7t7Oze/b2/eP6a39kulk2bLac5vdUUjxr+8Hk1zVpGZqCLu4usviyWd+d5ubp7XtWLrG3uyrt3F/WlgP79P/39d3//nfG7ZvaRG90JfXNMUNLzosxTeTW9/…
66FA67A175748733598261DBCE7D10CF	1	mrv	JChemExceloggAAB+LCAAAAAAABADtvQdgHEmWJSYvbcp7f0r1StfgdKEIgGATJNiQQBDswYjN5pLsHWlHIymrKoHKZVZlXWYWQMztnbz33nvvvffee++997o7nU4n99//P1xmZAFs9s5K2smeIYCqyB8/fnwfPyIe/x7vFmV6mddNUS0/+2h3vPNRmi+n1axYXnz20VWxnFVXzfbu3v29j36Po8dTakvtl81nH83bdvXo7t2rq6vxdJ4vsnfVcjytFh/J94/eNUXQ5ureuKov7u7t7Oze/b2/eP6a39kulk2bLac5vdUUjxr+8Hk1zVpGZqCLu4usviyWd+d5ubp7XtWLrG3uyrt3F/WlgP79P/39d3//nfG7ZvaRG90JfXNMUNLzosxTeTW9/…
204DFFE70EAAE26ECFECCBCB59C8E1F3	1	mrv	JChemExcelFgoAAB+LCAAAAAAABADtvQdgHEmWJSYvbcp7f0r1StfgdKEIgGATJNiQQBDswYjN5pLsHWlHIymrKoHKZVZlXWYWQMztnbz33nvvvffee++997o7nU4n99//P1xmZAFs9s5K2smeIYCqyB8/fnwfPyIe/x7vFmV6mddNUS0/+2h3vPNRmi+n1axYXnz20VWxnFVXzfbu3v29j36Po8dTakvtl81nH83bdvXo7t2rq6vxdJ4vsnfVcjytFh/J94/eNUXQ5ureuKov7u7t7Oze/b2/eP6a39kulk2bLac5vdUUjxr+8Hk1zVpGZqCLu4usviyWd+d5ubp7XtWLrG3uyrt3F/WlgP79P/39d3//nfG7ZvaRG90JfXNMUNLzosxTeTW9/…
3673CFD96EC4519A029C38E4F3CE4922	1	mrv	JChemExcelOQoAAB+LCAAAAAAABADtvQdgHEmWJSYvbcp7f0r1StfgdKEIgGATJNiQQBDswYjN5pLsHWlHIymrKoHKZVZlXWYWQMztnbz33nvvvffee++997o7nU4n99//P1xmZAFs9s5K2smeIYCqyB8/fnwfPyIe/x7vFmV6mddNUS0/+2h3vPNRmi+n1axYXnz20VWxnFVXzfbu3v29j36Po8dTakvtl81nH83bdvXo7t2rq6vxdJ4vsnfVcjytFh/J94/eNUXQ5ureuKov7u7t7Oze/b2/eP6a39kulk2bLac5vdUUjxr+8Hk1zVpGZqCLu4usviyWd+d5ubp7XtWLrG3uyrt3F/WlgP79P/39d3//nfG7ZvaRG90JfXNMUNLzosxTeTW9/…
EAB91F3DCE1CEE2BD59E342ACCA7F2FC	1	mrv	JChemExcel/gcAAB+LCAAAAAAABADtvQdgHEmWJSYvbcp7f0r1StfgdKEIgGATJNiQQBDswYjN5pLsHWlHIymrKoHKZVZlXWYWQMztnbz33nvvvffee++997o7nU4n99//P1xmZAFs9s5K2smeIYCqyB8/fnwfPyIe/x7vFmV6mddNUS0/+2h3vPNRmi+n1axYXnz20VWxnFVXzfbu3v29j36Po8dTakvtl81nH83bdvXo7t2rq6vxdJ4vsnfVcjytFh/J94/eNUXQ5ureuKov7u7t7Oze/b2/eP6a39kulk2bLac5vdUUjxr+8Hk1zVpGZqCLu4usviyWd+d5ubp7XtWLrG3uyrt3F/WlgP79P/39d3//nfG7ZvaRG90JfXNMUNLzosxTeTW9/…
89328A4B910DFD8FCFEEC1A43BCFFEC5	1	mrv	JChemExcelnQoAAB+LCAAAAAAABADtvQdgHEmWJSYvbcp7f0r1StfgdKEIgGATJNiQQBDswYjN5pLsHWlHIymrKoHKZVZlXWYWQMztnbz33nvvvffee++997o7nU4n99//P1xmZAFs9s5K2smeIYCqyB8/fnwfPyIe/x7vFmV6mddNUS0/+2h3vPNRmi+n1axYXnz20VWxnFVXzfbu3v29j36Po8dTakvtl81nH83bdvXo7t2rq6vxdJ4vsnfVcjytFh/J94/eNUXQ5ureuKov7u7t7Oze/b2/eP6a39kulk2bLac5vdUUjxr+8Hk1zVpGZqCLu4usviyWd+d5ubp7XtWLrG3uyrt3F/WlgP79P/39d3//nfG7ZvaRG90JfXNMUNLzosxTeTW9/…
1BB786A9B49D8FD2D5592D616F30D246	1	mrv	JChemExcelvwkAAB+LCAAAAAAABADtvQdgHEmWJSYvbcp7f0r1StfgdKEIgGATJNiQQBDswYjN5pLsHWlHIymrKoHKZVZlXWYWQMztnbz33nvvvffee++997o7nU4n99//P1xmZAFs9s5K2smeIYCqyB8/fnwfPyIe/x7vFmV6mddNUS0/+2h3vPNRmi+n1axYXnz20VWxnFVXzfbu3v29j36Po8dTakvtl81nH83bdvXo7t2rq6vxdJ4vsnfVcjytFh/J94/eNUXQ5ureuKov7u7t7Oze/b2/eP6a39kulk2bLac5vdUUjxr+8Hk1zVpGZqCLu4usviyWd+d5ubp7XtWLrG3uyrt3F/WlgP79P/39d3//nfG7ZvaRG90JfXNMUNLzosxTeTW9/…
E6E33322A3DA6CAD7A3130178FFE3D42	1	mrv	JChemExcelGwsAAB+LCAAAAAAABADtvQdgHEmWJSYvbcp7f0r1StfgdKEIgGATJNiQQBDswYjN5pLsHWlHIymrKoHKZVZlXWYWQMztnbz33nvvvffee++997o7nU4n99//P1xmZAFs9s5K2smeIYCqyB8/fnwfPyIe/x7vFmV6mddNUS0/+2h3vPNRmi+n1axYXnz20VWxnFVXzfbu3v29j36Po8dTakvtl81nH83bdvXo7t2rq6vxdJ4vsnfVcjytFh/J94/eNUXQ5ureuKov7u7t7Oze/b2/eP6a39kulk2bLac5vdUUjxr+8Hk1zVpGZqCLu4usviyWd+d5ubp7XtWLrG3uyrt3F/WlgP79P/39d3//nfG7ZvaRG90JfXNMUNLzosxTeTW9/…
C4D79CE2D837D03805F5B68D5316C065	1	mrv	JChemExcelkg0AAB+LCAAAAAAABADtvQdgHEmWJSYvbcp7f0r1StfgdKEIgGATJNiQQBDswYjN5pLsHWlHIymrKoHKZVZlXWYWQMztnbz33nvvvffee++997o7nU4n99//P1xmZAFs9s5K2smeIYCqyB8/fnwfPyIe/x7vFmV6mddNUS0/+2h3vPNRmi+n1axYXnz20VWxnFVXzfbu3v29j36Po8dTakvtl81nH83bdvXo7t2rq6vxdJ4vsnfVcjytFh/J94/eNUXQ5ureuKov7u7t7Oze/b2/eP6a39kulk2bLac5vdUUjxr+8Hk1zVpGZqCLu4usviyWd+d5ubp7XtWLrG3uyrt3F/WlgP79P/39d3//nfG7ZvaRG90JfXNMUNLzosxTeTW9/…
3E0C2999DE4C91C850857097F578537C	1	mrv	JChemExcelEA4AAB+LCAAAAAAABADtvQdgHEmWJSYvbcp7f0r1StfgdKEIgGATJNiQQBDswYjN5pLsHWlHIymrKoHKZVZlXWYWQMztnbz33nvvvffee++997o7nU4n99//P1xmZAFs9s5K2smeIYCqyB8/fnwfPyIe/x7vFmV6mddNUS0/+2h3vPNRmi+n1axYXnz20VWxnFVXzfbu3v29j36Po8dTakvtl81nH83bdvXo7t2rq6vxdJ4vsnfVcjytFh/J94/eNUXQ5ureuKov7u7t7Oze/b2/eP6a39kulk2bLac5vdUUjxr+8Hk1zVpGZqCLu4usviyWd+d5ubp7XtWLrG3uyrt3F/WlgP79P/39d3//nfG7ZvaRG90JfXNMUNLzosxTeTW9/…
7493AFA800DCB166B323F78FACFDC2C9	1	mrv	JChemExcelUxEAAB+LCAAAAAAABADtvQdgHEmWJSYvbcp7f0r1StfgdKEIgGATJNiQQBDswYjN5pLsHWlHIymrKoHKZVZlXWYWQMztnbz33nvvvffee++997o7nU4n99//P1xmZAFs9s5K2smeIYCqyB8/fnwfPyIe/x7vFmV6mddNUS0/+2h3vPNRmi+n1axYXnz20VWxnFVXzfbu3v29j36Po8dTakvtl81nH83bdvXo7t2rq6vxdJ4vsnfVcjytFh/J94/eNUXQ5ureuKov7u7t7Oze/b2/eP6a39kulk2bLac5vdUUjxr+8Hk1zVpGZqCLu4usviyWd+d5ubp7XtWLrG3uyrt3F/WlgP79P/39d3//nfG7ZvaRG90JfXNMUNLzosxTeTW9/…
AA294EEB66603745D149D1EC381CCD3C	1	mrv	JChemExcelmxAAAB+LCAAAAAAABADtvQdgHEmWJSYvbcp7f0r1StfgdKEIgGATJNiQQBDswYjN5pLsHWlHIymrKoHKZVZlXWYWQMztnbz33nvvvffee++997o7nU4n99//P1xmZAFs9s5K2smeIYCqyB8/fnwfPyIe/x7vFmV6mddNUS0/+2h3vPNRmi+n1axYXnz20VWxnFVXzfbu3v29j36Po8dTakvtl81nH83bdvXo7t2rq6vxdJ4vsnfVcjytFh/J94/eNUXQ5ureuKov7u7t7Oze/b2/eP6a39kulk2bLac5vdUUjxr+8Hk1zVpGZqCLu4usviyWd+d5ubp7XtWLrG3uyrt3F/WlgP79P/39d3//nfG7ZvaRG90JfXNMUNLzosxTeTW9/…
5D4E8A3EA638F58F4BB70537544B9AF1	1	mrv	JChemExcelkQkAAB+LCAAAAAAABADtvQdgHEmWJSYvbcp7f0r1StfgdKEIgGATJNiQQBDswYjN5pLsHWlHIymrKoHKZVZlXWYWQMztnbz33nvvvffee++997o7nU4n99//P1xmZAFs9s5K2smeIYCqyB8/fnwfPyIe/x7vFmV6mddNUS0/+2h3vPNRmi+n1axYXnz20VWxnFVXzfbu3v29j36Po8dTakvtl81nH83bdvXo7t2rq6vxdJ4vsnfVcjytFh/J94/eNUXQ5ureuKov7u7t7Oze/b2/eP6a39kulk2bLac5vdUUjxr+8Hk1zVpGZqCLu4usviyWd+d5ubp7XtWLrG3uyrt3F/WlgP79P/39d3//nfG7ZvaRG90JfXNMUNLzosxTeTW9/…
2FCF041ABD90F9A12C092B69D440FEBB	1	mrv	JChemExcelLwwAAB+LCAAAAAAABADtvQdgHEmWJSYvbcp7f0r1StfgdKEIgGATJNiQQBDswYjN5pLsHWlHIymrKoHKZVZlXWYWQMztnbz33nvvvffee++997o7nU4n99//P1xmZAFs9s5K2smeIYCqyB8/fnwfPyIe/x7vFmV6mddNUS0/+2h3vPNRmi+n1axYXnz20VWxnFVXzfbu3v29j36Po8dTakvtl81nH83bdvXo7t2rq6vxdJ4vsnfVcjytFh/J94/eNUXQ5ureuKov7u7t7Oze/b2/eP6a39kulk2bLac5vdUUjxr+8Hk1zVpGZqCLu4usviyWd+d5ubp7XtWLrG3uyrt3F/WlgP79P/39d3//nfG7ZvaRG90JfXNMUNLzosxTeTW9/…
C35C750F54781D648824BA9829DCC85E	1	mrv	JChemExcelnwgAAB+LCAAAAAAABADtvQdgHEmWJSYvbcp7f0r1StfgdKEIgGATJNiQQBDswYjN5pLsHWlHIymrKoHKZVZlXWYWQMztnbz33nvvvffee++997o7nU4n99//P1xmZAFs9s5K2smeIYCqyB8/fnwfPyIe/x7vFmV6mddNUS0/+2h3vPNRmi+n1axYXnz20VWxnFVXzfbu3v29j36Po8dTakvtl81nH83bdvXo7t2rq6vxdJ4vsnfVcjytFh/J94/eNUXQ5ureuKov7u7t7Oze/b2/eP6a39kulk2bLac5vdUUjxr+8Hk1zVpGZqCLu4usviyWd+d5ubp7XtWLrG3uyrt3F/WlgP79P/39d3//nfG7ZvaRG90JfXNMUNLzosxTeTW9/…
4D60E3441FA937F578A29FDC4D448697	1	mrv	JChemExcelbQkAAB+LCAAAAAAABADtvQdgHEmWJSYvbcp7f0r1StfgdKEIgGATJNiQQBDswYjN5pLsHWlHIymrKoHKZVZlXWYWQMztnbz33nvvvffee++997o7nU4n99//P1xmZAFs9s5K2smeIYCqyB8/fnwfPyIe/x7vFmV6mddNUS0/+2h3vPNRmi+n1axYXnz20VWxnFVXzfbu3v29j36Po8dTakvtl81nH83bdvXo7t2rq6vxdJ4vsnfVcjytFh/J94/eNUXQ5ureuKov7u7t7Oze/b2/eP6a39kulk2bLac5vdUUjxr+8Hk1zVpGZqCLu4usviyWd+d5ubp7XtWLrG3uyrt3F/WlgP79P/39d3//nfG7ZvaRG90JfXNMUNLzosxTeTW9/…
D73F66E93DE0E6A1297C01535FFBFD31	1	mrv	JChemExcelkAkAAB+LCAAAAAAABADtvQdgHEmWJSYvbcp7f0r1StfgdKEIgGATJNiQQBDswYjN5pLsHWlHIymrKoHKZVZlXWYWQMztnbz33nvvvffee++997o7nU4n99//P1xmZAFs9s5K2smeIYCqyB8/fnwfPyIe/x7vFmV6mddNUS0/+2h3vPNRmi+n1axYXnz20VWxnFVXzfbu3v29j36Po8dTakvtl81nH83bdvXo7t2rq6vxdJ4vsnfVcjytFh/J94/eNUXQ5ureuKov7u7t7Oze/b2/eP6a39kulk2bLac5vdUUjxr+8Hk1zVpGZqCLu4usviyWd+d5ubp7XtWLrG3uyrt3F/WlgP79P/39d3//nfG7ZvaRG90JfXNMUNLzosxTeTW9/…
4C996D89BFBB2B0C5B8D4D93E5F92C2F	1	mrv	JChemExcelVAkAAB+LCAAAAAAABADtvQdgHEmWJSYvbcp7f0r1StfgdKEIgGATJNiQQBDswYjN5pLsHWlHIymrKoHKZVZlXWYWQMztnbz33nvvvffee++997o7nU4n99//P1xmZAFs9s5K2smeIYCqyB8/fnwfPyIe/x7vFmV6mddNUS0/+2h3vPNRmi+n1axYXnz20VWxnFVXzfbu3v29j36Po8dTakvtl81nH83bdvXo7t2rq6vxdJ4vsnfVcjytFh/J94/eNUXQ5ureuKov7u7t7Oze/b2/eP6a39kulk2bLac5vdUUjxr+8Hk1zVpGZqCLu4usviyWd+d5ubp7XtWLrG3uyrt3F/WlgP79P/39d3//nfG7ZvaRG90JfXNMUNLzosxTeTW9/…
7309A8DD66B766BFACB61D2E7189A087	1	mrv	JChemExcelDhYAAB+LCAAAAAAABADtvQdgHEmWJSYvbcp7f0r1StfgdKEIgGATJNiQQBDswYjN5pLsHWlHIymrKoHKZVZlXWYWQMztnbz33nvvvffee++997o7nU4n99//P1xmZAFs9s5K2smeIYCqyB8/fnwfPyIe/x7vFmV6mddNUS0/+2h3vPNRmi+n1axYXnz20VWxnFVXzfbu3v29j36Po8dTakvtl81nH83bdvXo7t2rq6vxdJ4vsnfVcjytFh/J94/eNUXQ5ureuKov7u7t7Oze/b2/eP6a39kulk2bLac5vdUUjxr+8Hk1zVpGZqCLu4usviyWd+d5ubp7XtWLrG3uyrt3F/WlgP79P/39d3//nfG7ZvaRG90JfXNMUNLzosxTeTW9/…
C42CCD85D5259ACCAA9BFF5068FB854B	1	mrv	JChemExcel7w4AAB+LCAAAAAAABADtvQdgHEmWJSYvbcp7f0r1StfgdKEIgGATJNiQQBDswYjN5pLsHWlHIymrKoHKZVZlXWYWQMztnbz33nvvvffee++997o7nU4n99//P1xmZAFs9s5K2smeIYCqyB8/fnwfPyIe/x7vFmV6mddNUS0/+2h3vPNRmi+n1axYXnz20VWxnFVXzfbu3v29j36Po8dTakvtl81nH83bdvXo7t2rq6vxdJ4vsnfVcjytFh/J94/eNUXQ5ureuKov7u7t7Oze/b2/eP6a39kulk2bLac5vdUUjxr+8Hk1zVpGZqCLu4usviyWd+d5ubp7XtWLrG3uyrt3F/WlgP79P/39d3//nfG7ZvaRG90JfXNMUNLzosxTeTW9/…
592EB781638E3FA50DACA67D5F31191C	1	mrv	JChemExcelUgoAAB+LCAAAAAAABADtvQdgHEmWJSYvbcp7f0r1StfgdKEIgGATJNiQQBDswYjN5pLsHWlHIymrKoHKZVZlXWYWQMztnbz33nvvvffee++997o7nU4n99//P1xmZAFs9s5K2smeIYCqyB8/fnwfPyIe/x7vFmV6mddNUS0/+2h3vPNRmi+n1axYXnz20VWxnFVXzfbu3v29j36Po8dTakvtl81nH83bdvXo7t2rq6vxdJ4vsnfVcjytFh/J94/eNUXQ5ureuKov7u7t7Oze/b2/eP6a39kulk2bLac5vdUUjxr+8Hk1zVpGZqCLu4usviyWd+d5ubp7XtWLrG3uyrt3F/WlgP79P/39d3//nfG7ZvaRG90JfXNMUNLzosxTeTW9/…
24DD49454B91BFAA6EDFEF91F1936853	1	mrv	JChemExcelVAoAAB+LCAAAAAAABADtvQdgHEmWJSYvbcp7f0r1StfgdKEIgGATJNiQQBDswYjN5pLsHWlHIymrKoHKZVZlXWYWQMztnbz33nvvvffee++997o7nU4n99//P1xmZAFs9s5K2smeIYCqyB8/fnwfPyIe/x7vFmV6mddNUS0/+2h3vPNRmi+n1axYXnz20VWxnFVXzfbu3v29j36Po8dTakvtl81nH83bdvXo7t2rq6vxdJ4vsnfVcjytFh/J94/eNUXQ5ureuKov7u7t7Oze/b2/eP6a39kulk2bLac5vdUUjxr+8Hk1zVpGZqCLu4usviyWd+d5ubp7XtWLrG3uyrt3F/WlgP79P/39d3//nfG7ZvaRG90JfXNMUNLzosxTeTW9/…
CFA40E2D9C4CB2C872B0E5BB8492590B	1	mrv	JChemExcelwgUAAB+LCAAAAAAABADtvQdgHEmWJSYvbcp7f0r1StfgdKEIgGATJNiQQBDswYjN5pLsHWlHIymrKoHKZVZlXWYWQMztnbz33nvvvffee++997o7nU4n99//P1xmZAFs9s5K2smeIYCqyB8/fnwfPyIe/x7vFmV6mddNUS0/+2h3vPNRmi+n1axYXnz20VWxnFVXzfbu3v29j36Po8dTakvtl81nH83bdvXo7t2rq6vxdJ4vsnfVcjytFh/J94/eNUXQ5ureuKov7u7t7Oze/b2/eP6a39kulk2bLac5vdUUjxr+8Hk1zVpGZqCLu4usviyWd+d5ubp7XtWLrG3uyrt3F/WlgP79P/39d3//nfG7ZvaRG90JfXNMUNLzosxTeTW9/…
AE0DA7C60F0A74B7B22953D3154843E7	1	mrv	JChemExcelKgsAAB+LCAAAAAAABADtvQdgHEmWJSYvbcp7f0r1StfgdKEIgGATJNiQQBDswYjN5pLsHWlHIymrKoHKZVZlXWYWQMztnbz33nvvvffee++997o7nU4n99//P1xmZAFs9s5K2smeIYCqyB8/fnwfPyIe/x7vFmV6mddNUS0/+2h3vPNRmi+n1axYXnz20VWxnFVXzfbu3v29j36Po8dTakvtl81nH83bdvXo7t2rq6vxdJ4vsnfVcjytFh/J94/eNUXQ5ureuKov7u7t7Oze/b2/eP6a39kulk2bLac5vdUUjxr+8Hk1zVpGZqCLu4usviyWd+d5ubp7XtWLrG3uyrt3F/WlgP79P/39d3//nfG7ZvaRG90JfXNMUNLzosxTeTW9/…
82C473E209C3E03BF8FFEF9856031945	1	mrv	JChemExcelYwoAAB+LCAAAAAAABADtvQdgHEmWJSYvbcp7f0r1StfgdKEIgGATJNiQQBDswYjN5pLsHWlHIymrKoHKZVZlXWYWQMztnbz33nvvvffee++997o7nU4n99//P1xmZAFs9s5K2smeIYCqyB8/fnwfPyIe/x7vFmV6mddNUS0/+2h3vPNRmi+n1axYXnz20VWxnFVXzfbu3v29j36Po8dTakvtl81nH83bdvXo7t2rq6vxdJ4vsnfVcjytFh/J94/eNUXQ5ureuKov7u7t7Oze/b2/eP6a39kulk2bLac5vdUUjxr+8Hk1zVpGZqCLu4usviyWd+d5ubp7XtWLrG3uyrt3F/WlgP79P/39d3//nfG7ZvaRG90JfXNMUNLzosxTeTW9/…
3AE16F9A462A68D1BF934F680FC98CB5	1	mrv	JChemExcelZQoAAB+LCAAAAAAABADtvQdgHEmWJSYvbcp7f0r1StfgdKEIgGATJNiQQBDswYjN5pLsHWlHIymrKoHKZVZlXWYWQMztnbz33nvvvffee++997o7nU4n99//P1xmZAFs9s5K2smeIYCqyB8/fnwfPyIe/x7vFmV6mddNUS0/+2h3vPNRmi+n1axYXnz20VWxnFVXzfbu3v29j36Po8dTakvtl81nH83bdvXo7t2rq6vxdJ4vsnfVcjytFh/J94/eNUXQ5ureuKov7u7t7Oze/b2/eP6a39kulk2bLac5vdUUjxr+8Hk1zVpGZqCLu4usviyWd+d5ubp7XtWLrG3uyrt3F/WlgP79P/39d3//nfG7ZvaRG90JfXNMUNLzosxTeTW9/…
41BAEB417B77FE4056F81486D3120A80	1	mrv	JChemExcelAgwAAB+LCAAAAAAABADtvQdgHEmWJSYvbcp7f0r1StfgdKEIgGATJNiQQBDswYjN5pLsHWlHIymrKoHKZVZlXWYWQMztnbz33nvvvffee++997o7nU4n99//P1xmZAFs9s5K2smeIYCqyB8/fnwfPyIe/x7vFmV6mddNUS0/+2h3vPNRmi+n1axYXnz20VWxnFVXzfbu3v29j36Po8dTakvtl81nH83bdvXo7t2rq6vxdJ4vsnfVcjytFh/J94/eNUXQ5ureuKov7u7t7Oze/b2/eP6a39kulk2bLac5vdUUjxr+8Hk1zVpGZqCLu4usviyWd+d5ubp7XtWLrG3uyrt3F/WlgP79P/39d3//nfG7ZvaRG90JfXNMUNLzosxTeTW9/…
F9F1E462EF8DE6B81D52D341D1CE5C4A	1	mrv	JChemExcelsAkAAB+LCAAAAAAABADtvQdgHEmWJSYvbcp7f0r1StfgdKEIgGATJNiQQBDswYjN5pLsHWlHIymrKoHKZVZlXWYWQMztnbz33nvvvffee++997o7nU4n99//P1xmZAFs9s5K2smeIYCqyB8/fnwfPyIe/x7vFmV6mddNUS0/+2h3vPNRmi+n1axYXnz20VWxnFVXzfbu3v29j36Po8dTakvtl81nH83bdvXo7t2rq6vxdJ4vsnfVcjytFh/J94/eNUXQ5ureuKov7u7t7Oze/b2/eP6a39kulk2bLac5vdUUjxr+8Hk1zVpGZqCLu4usviyWd+d5ubp7XtWLrG3uyrt3F/WlgP79P/39d3//nfG7ZvaRG90JfXNMUNLzosxTeTW9/…
E7DB656FFE76ACF1C8ABE6290D8773E2	1	mrv	JChemExcelQggAAB+LCAAAAAAABADtvQdgHEmWJSYvbcp7f0r1StfgdKEIgGATJNiQQBDswYjN5pLsHWlHIymrKoHKZVZlXWYWQMztnbz33nvvvffee++997o7nU4n99//P1xmZAFs9s5K2smeIYCqyB8/fnwfPyIe/x7vFmV6mddNUS0/+2h3vPNRmi+n1axYXnz20VWxnFVXzfbu3v29j36Po8dTakvtl81nH83bdvXo7t2rq6vxdJ4vsnfVcjytFh/J94/eNUXQ5ureuKov7u7t7Oze/b2/eP6a39kulk2bLac5vdUUjxr+8Hk1zVpGZqCLu4usviyWd+d5ubp7XtWLrG3uyrt3F/WlgP79P/39d3//nfG7ZvaRG90JfXNMUNLzosxTeTW9/…
1C0364F76A648046CD7BC681403DBE99	1	mrv	JChemExcelvAsAAB+LCAAAAAAABADtvQdgHEmWJSYvbcp7f0r1StfgdKEIgGATJNiQQBDswYjN5pLsHWlHIymrKoHKZVZlXWYWQMztnbz33nvvvffee++997o7nU4n99//P1xmZAFs9s5K2smeIYCqyB8/fnwfPyIe/x7vFmV6mddNUS0/+2h3vPNRmi+n1axYXnz20VWxnFVXzfbu3v29j36Po8dTakvtl81nH83bdvXo7t2rq6vxdJ4vsnfVcjytFh/J94/eNUXQ5ureuKov7u7t7Oze/b2/eP6a39kulk2bLac5vdUUjxr+8Hk1zVpGZqCLu4usviyWd+d5ubp7XtWLrG3uyrt3F/WlgP79P/39d3//nfG7ZvaRG90JfXNMUNLzosxTeTW9/…
22003D58F455D03DF29F235A89C551F7	1	mrv	JChemExcelGgoAAB+LCAAAAAAABADtvQdgHEmWJSYvbcp7f0r1StfgdKEIgGATJNiQQBDswYjN5pLsHWlHIymrKoHKZVZlXWYWQMztnbz33nvvvffee++997o7nU4n99//P1xmZAFs9s5K2smeIYCqyB8/fnwfPyIe/x7vFmV6mddNUS0/+2h3vPNRmi+n1axYXnz20VWxnFVXzfbu3v29j36Po8dTakvtl81nH83bdvXo7t2rq6vxdJ4vsnfVcjytFh/J94/eNUXQ5ureuKov7u7t7Oze/b2/eP6a39kulk2bLac5vdUUjxr+8Hk1zVpGZqCLu4usviyWd+d5ubp7XtWLrG3uyrt3F/WlgP79P/39d3//nfG7ZvaRG90JfXNMUNLzosxTeTW9/…
AB2A3733AF23F4E54034BA45DEBB2255	1	mrv	JChemExcel8gwAAB+LCAAAAAAABADtvQdgHEmWJSYvbcp7f0r1StfgdKEIgGATJNiQQBDswYjN5pLsHWlHIymrKoHKZVZlXWYWQMztnbz33nvvvffee++997o7nU4n99//P1xmZAFs9s5K2smeIYCqyB8/fnwfPyIe/x7vFmV6mddNUS0/+2h3vPNRmi+n1axYXnz20VWxnFVXzfbu3v29j36Po8dTakvtl81nH83bdvXo7t2rq6vxdJ4vsnfVcjytFh/J94/eNUXQ5ureuKov7u7t7Oze/b2/eP6a39kulk2bLac5vdUUjxr+8Hk1zVpGZqCLu4usviyWd+d5ubp7XtWLrG3uyrt3F/WlgP79P/39d3//nfG7ZvaRG90JfXNMUNLzosxTeTW9/…
BC7E35E7E1D91A3E6AF4B441ABEC2981	1	mrv	JChemExcelgQkAAB+LCAAAAAAABADtvQdgHEmWJSYvbcp7f0r1StfgdKEIgGATJNiQQBDswYjN5pLsHWlHIymrKoHKZVZlXWYWQMztnbz33nvvvffee++997o7nU4n99//P1xmZAFs9s5K2smeIYCqyB8/fnwfPyIe/x7vFmV6mddNUS0/+2h3vPNRmi+n1axYXnz20VWxnFVXzfbu3v29j36Po8dTakvtl81nH83bdvXo7t2rq6vxdJ4vsnfVcjytFh/J94/eNUXQ5ureuKov7u7t7Oze/b2/eP6a39kulk2bLac5vdUUjxr+8Hk1zVpGZqCLu4usviyWd+d5ubp7XtWLrG3uyrt3F/WlgP79P/39d3//nfG7ZvaRG90JfXNMUNLzosxTeTW9/…
0365FF4F78C20BCD39924455E63C5C4E	1	mrv	JChemExcellgkAAB+LCAAAAAAABADtvQdgHEmWJSYvbcp7f0r1StfgdKEIgGATJNiQQBDswYjN5pLsHWlHIymrKoHKZVZlXWYWQMztnbz33nvvvffee++997o7nU4n99//P1xmZAFs9s5K2smeIYCqyB8/fnwfPyIe/x7vFmV6mddNUS0/+2h3vPNRmi+n1axYXnz20VWxnFVXzfbu3v29j36Po8dTakvtl81nH83bdvXo7t2rq6vxdJ4vsnfVcjytFh/J94/eNUXQ5ureuKov7u7t7Oze/b2/eP6a39kulk2bLac5vdUUjxr+8Hk1zVpGZqCLu4usviyWd+d5ubp7XtWLrG3uyrt3F/WlgP79P/39d3//nfG7ZvaRG90JfXNMUNLzosxTeTW9/…
C3CD422B457C1732B93595E1EBAFBA68	1	mrv	JChemExcelNgoAAB+LCAAAAAAABADtvQdgHEmWJSYvbcp7f0r1StfgdKEIgGATJNiQQBDswYjN5pLsHWlHIymrKoHKZVZlXWYWQMztnbz33nvvvffee++997o7nU4n99//P1xmZAFs9s5K2smeIYCqyB8/fnwfPyIe/x7vFmV6mddNUS0/+2h3vPNRmi+n1axYXnz20VWxnFVXzfbu3v29j36Po8dTakvtl81nH83bdvXo7t2rq6vxdJ4vsnfVcjytFh/J94/eNUXQ5ureuKov7u7t7Oze/b2/eP6a39kulk2bLac5vdUUjxr+8Hk1zVpGZqCLu4usviyWd+d5ubp7XtWLrG3uyrt3F/WlgP79P/39d3//nfG7ZvaRG90JfXNMUNLzosxTeTW9/…
EA652E9226EF150937188D8F109152CC	1	mrv	JChemExcelbQwAAB+LCAAAAAAABADtvQdgHEmWJSYvbcp7f0r1StfgdKEIgGATJNiQQBDswYjN5pLsHWlHIymrKoHKZVZlXWYWQMztnbz33nvvvffee++997o7nU4n99//P1xmZAFs9s5K2smeIYCqyB8/fnwfPyIe/x7vFmV6mddNUS0/+2h3vPNRmi+n1axYXnz20VWxnFVXzfbu3v29j36Po8dTakvtl81nH83bdvXo7t2rq6vxdJ4vsnfVcjytFh/J94/eNUXQ5ureuKov7u7t7Oze/b2/eP6a39kulk2bLac5vdUUjxr+8Hk1zVpGZqCLu4usviyWd+d5ubp7XtWLrG3uyrt3F/WlgP79P/39d3//nfG7ZvaRG90JfXNMUNLzosxTeTW9/…
D7FB40A1A79FF39782B61D050F188995	1	mrv	JChemExcelbxAAAB+LCAAAAAAABADtvQdgHEmWJSYvbcp7f0r1StfgdKEIgGATJNiQQBDswYjN5pLsHWlHIymrKoHKZVZlXWYWQMztnbz33nvvvffee++997o7nU4n99//P1xmZAFs9s5K2smeIYCqyB8/fnwfPyIe/x7vFmV6mddNUS0/+2h3vPNRmi+n1axYXnz20VWxnFVXzfbu3v29j36Po8dTakvtl81nH83bdvXo7t2rq6vxdJ4vsnfVcjytFh/J94/eNUXQ5ureuKov7u7t7Oze/b2/eP6a39kulk2bLac5vdUUjxr+8Hk1zVpGZqCLu4usviyWd+d5ubp7XtWLrG3uyrt3F/WlgP79P/39d3//nfG7ZvaRG90JfXNMUNLzosxTeTW9/…
8D178AFD3A770B2E34E344BC7ED0CAC8	1	mrv	JChemExcelswkAAB+LCAAAAAAABADtvQdgHEmWJSYvbcp7f0r1StfgdKEIgGATJNiQQBDswYjN5pLsHWlHIymrKoHKZVZlXWYWQMztnbz33nvvvffee++997o7nU4n99//P1xmZAFs9s5K2smeIYCqyB8/fnwfPyIe/x7vFmV6mddNUS0/+2h3vPNRmi+n1axYXnz20VWxnFVXzfbu3v29j36Po8dTakvtl81nH83bdvXo7t2rq6vxdJ4vsnfVcjytFh/J94/eNUXQ5ureuKov7u7t7Oze/b2/eP6a39kulk2bLac5vdUUjxr+8Hk1zVpGZqCLu4usviyWd+d5ubp7XtWLrG3uyrt3F/WlgP79P/39d3//nfG7ZvaRG90JfXNMUNLzosxTeTW9/…
C23C96DBC2ABE25D630F771ED278F5B0	1	mrv	JChemExcelWQkAAB+LCAAAAAAABADtvQdgHEmWJSYvbcp7f0r1StfgdKEIgGATJNiQQBDswYjN5pLsHWlHIymrKoHKZVZlXWYWQMztnbz33nvvvffee++997o7nU4n99//P1xmZAFs9s5K2smeIYCqyB8/fnwfPyIe/x7vFmV6mddNUS0/+2h3vPNRmi+n1axYXnz20VWxnFVXzfbu3v29j36Po8dTakvtl81nH83bdvXo7t2rq6vxdJ4vsnfVcjytFh/J94/eNUXQ5ureuKov7u7t7Oze/b2/eP6a39kulk2bLac5vdUUjxr+8Hk1zVpGZqCLu4usviyWd+d5ubp7XtWLrG3uyrt3F/WlgP79P/39d3//nfG7ZvaRG90JfXNMUNLzosxTeTW9/…
259B4413ED52837D3F9113EE7DB84D27	1	mrv	JChemExcel+gYAAB+LCAAAAAAABADtvQdgHEmWJSYvbcp7f0r1StfgdKEIgGATJNiQQBDswYjN5pLsHWlHIymrKoHKZVZlXWYWQMztnbz33nvvvffee++997o7nU4n99//P1xmZAFs9s5K2smeIYCqyB8/fnwfPyIe/x7vFmV6mddNUS0/+2h3vPNRmi+n1axYXnz20VWxnFVXzfbu3v29j36Po8dTakvtl81nH83bdvXo7t2rq6vxdJ4vsnfVcjytFh/J94/eNUXQ5ureuKov7u7t7Oze/b2/eP6a39kulk2bLac5vdUUjxr+8Hk1zVpGZqCLu4usviyWd+d5ubp7XtWLrG3uyrt3F/WlgP79P/39d3//nfG7ZvaRG90JfXNMUNLzosxTeTW9/…
26F954F48535D7F359811B627AF57B59	1	mrv	JChemExcelmgoAAB+LCAAAAAAABADtvQdgHEmWJSYvbcp7f0r1StfgdKEIgGATJNiQQBDswYjN5pLsHWlHIymrKoHKZVZlXWYWQMztnbz33nvvvffee++997o7nU4n99//P1xmZAFs9s5K2smeIYCqyB8/fnwfPyIe/x7vFmV6mddNUS0/+2h3vPNRmi+n1axYXnz20VWxnFVXzfbu3v29j36Po8dTakvtl81nH83bdvXo7t2rq6vxdJ4vsnfVcjytFh/J94/eNUXQ5ureuKov7u7t7Oze/b2/eP6a39kulk2bLac5vdUUjxr+8Hk1zVpGZqCLu4usviyWd+d5ubp7XtWLrG3uyrt3F/WlgP79P/39d3//nfG7ZvaRG90JfXNMUNLzosxTeTW9/…
538CF1210E840E74FA65AB1893F41479	1	mrv	JChemExcelMAoAAB+LCAAAAAAABADtvQdgHEmWJSYvbcp7f0r1StfgdKEIgGATJNiQQBDswYjN5pLsHWlHIymrKoHKZVZlXWYWQMztnbz33nvvvffee++997o7nU4n99//P1xmZAFs9s5K2smeIYCqyB8/fnwfPyIe/x7vFmV6mddNUS0/+2h3vPNRmi+n1axYXnz20VWxnFVXzfbu3v29j36Po8dTakvtl81nH83bdvXo7t2rq6vxdJ4vsnfVcjytFh/J94/eNUXQ5ureuKov7u7t7Oze/b2/eP6a39kulk2bLac5vdUUjxr+8Hk1zVpGZqCLu4usviyWd+d5ubp7XtWLrG3uyrt3F/WlgP79P/39d3//nfG7ZvaRG90JfXNMUNLzosxTeTW9/…
1E0D7412F5535E6E6B0B63FF21D7F9A9	1	mrv	JChemExcelnQcAAB+LCAAAAAAABADtvQdgHEmWJSYvbcp7f0r1StfgdKEIgGATJNiQQBDswYjN5pLsHWlHIymrKoHKZVZlXWYWQMztnbz33nvvvffee++997o7nU4n99//P1xmZAFs9s5K2smeIYCqyB8/fnwfPyIe/x7vFmV6mddNUS0/+2h3vPNRmi+n1axYXnz20VWxnFVXzfbu3v29j36Po8dTakvtl81nH83bdvXo7t2rq6vxdJ4vsnfVcjytFh/J94/eNUXQ5ureuKov7u7t7Oze/b2/eP6a39kulk2bLac5vdUUjxr+8Hk1zVpGZqCLu4usviyWd+d5ubp7XtWLrG3uyrt3F/WlgP79P/39d3//nfG7ZvaRG90JfXNMUNLzosxTeTW9/…
14CF9094D18AC0E79048D23BFFBFCB38	1	mrv	JChemExcel6QkAAB+LCAAAAAAABADtvQdgHEmWJSYvbcp7f0r1StfgdKEIgGATJNiQQBDswYjN5pLsHWlHIymrKoHKZVZlXWYWQMztnbz33nvvvffee++997o7nU4n99//P1xmZAFs9s5K2smeIYCqyB8/fnwfPyIe/x7vFmV6mddNUS0/+2h3vPNRmi+n1axYXnz20VWxnFVXzfbu3v29j36Po8dTakvtl81nH83bdvXo7t2rq6vxdJ4vsnfVcjytFh/J94/eNUXQ5ureuKov7u7t7Oze/b2/eP6a39kulk2bLac5vdUUjxr+8Hk1zVpGZqCLu4usviyWd+d5ubp7XtWLrG3uyrt3F/WlgP79P/39d3//nfG7ZvaRG90JfXNMUNLzosxTeTW9/…
5637C9FEE4EA69AE855E6BDB2FA1AEE4	1	mrv	JChemExcelOgoAAB+LCAAAAAAABADtvQdgHEmWJSYvbcp7f0r1StfgdKEIgGATJNiQQBDswYjN5pLsHWlHIymrKoHKZVZlXWYWQMztnbz33nvvvffee++997o7nU4n99//P1xmZAFs9s5K2smeIYCqyB8/fnwfPyIe/x7vFmV6mddNUS0/+2h3vPNRmi+n1axYXnz20VWxnFVXzfbu3v29j36Po8dTakvtl81nH83bdvXo7t2rq6vxdJ4vsnfVcjytFh/J94/eNUXQ5ureuKov7u7t7Oze/b2/eP6a39kulk2bLac5vdUUjxr+8Hk1zVpGZqCLu4usviyWd+d5ubp7XtWLrG3uyrt3F/WlgP79P/39d3//nfG7ZvaRG90JfXNMUNLzosxTeTW9/…
E5F7BE72AEE26271EA1A690779E9A7DD	1	mrv	JChemExcelpQgAAB+LCAAAAAAABADtvQdgHEmWJSYvbcp7f0r1StfgdKEIgGATJNiQQBDswYjN5pLsHWlHIymrKoHKZVZlXWYWQMztnbz33nvvvffee++997o7nU4n99//P1xmZAFs9s5K2smeIYCqyB8/fnwfPyIe/x7vFmV6mddNUS0/+2h3vPNRmi+n1axYXnz20VWxnFVXzfbu3v29j36Po8dTakvtl81nH83bdvXo7t2rq6vxdJ4vsnfVcjytFh/J94/eNUXQ5ureuKov7u7t7Oze/b2/eP6a39kulk2bLac5vdUUjxr+8Hk1zVpGZqCLu4usviyWd+d5ubp7XtWLrG3uyrt3F/WlgP79P/39d3//nfG7ZvaRG90JfXNMUNLzosxTeTW9/…
AECDB36CF288CB79F8069257D8ED41FC	1	mrv	JChemExcelywkAAB+LCAAAAAAABADtvQdgHEmWJSYvbcp7f0r1StfgdKEIgGATJNiQQBDswYjN5pLsHWlHIymrKoHKZVZlXWYWQMztnbz33nvvvffee++997o7nU4n99//P1xmZAFs9s5K2smeIYCqyB8/fnwfPyIe/x7vFmV6mddNUS0/+2h3vPNRmi+n1axYXnz20VWxnFVXzfbu3v29j36Po8dTakvtl81nH83bdvXo7t2rq6vxdJ4vsnfVcjytFh/J94/eNUXQ5ureuKov7u7t7Oze/b2/eP6a39kulk2bLac5vdUUjxr+8Hk1zVpGZqCLu4usviyWd+d5ubp7XtWLrG3uyrt3F/WlgP79P/39d3//nfG7ZvaRG90JfXNMUNLzosxTeTW9/…
197E8075DA9C071BFBCC020214496EC5	1	mrv	JChemExcelNAYAAB+LCAAAAAAABADtvQdgHEmWJSYvbcp7f0r1StfgdKEIgGATJNiQQBDswYjN5pLsHWlHIymrKoHKZVZlXWYWQMztnbz33nvvvffee++997o7nU4n99//P1xmZAFs9s5K2smeIYCqyB8/fnwfPyIe/x7vFmV6mddNUS0/+2h3vPNRmi+n1axYXnz20VWxnFVXzfbu3v29j36Po8dTakvtl81nH83bdvXo7t2rq6vxdJ4vsnfVcjytFh/J94/eNUXQ5ureuKov7u7t7Oze/b2/eP6a39kulk2bLac5vdUUjxr+8Hk1zVpGZqCLu4usviyWd+d5ubp7XtWLrG3uyrt3F/WlgP79P/39d3//nfG7ZvaRG90JfXNMUNLzosxTeTW9/…
63F98EC6DEA960B85545997CC82F050C	1	mrv	JChemExcelMgoAAB+LCAAAAAAABADtvQdgHEmWJSYvbcp7f0r1StfgdKEIgGATJNiQQBDswYjN5pLsHWlHIymrKoHKZVZlXWYWQMztnbz33nvvvffee++997o7nU4n99//P1xmZAFs9s5K2smeIYCqyB8/fnwfPyIe/x7vFmV6mddNUS0/+2h3vPNRmi+n1axYXnz20VWxnFVXzfbu3v29j36Po8dTakvtl81nH83bdvXo7t2rq6vxdJ4vsnfVcjytFh/J94/eNUXQ5ureuKov7u7t7Oze/b2/eP6a39kulk2bLac5vdUUjxr+8Hk1zVpGZqCLu4usviyWd+d5ubp7XtWLrG3uyrt3F/WlgP79P/39d3//nfG7ZvaRG90JfXNMUNLzosxTeTW9/…
B4FA90A883EEA5FECE6265845E9A2B06	1	mrv	JChemExcel0gsAAB+LCAAAAAAABADtvQdgHEmWJSYvbcp7f0r1StfgdKEIgGATJNiQQBDswYjN5pLsHWlHIymrKoHKZVZlXWYWQMztnbz33nvvvffee++997o7nU4n99//P1xmZAFs9s5K2smeIYCqyB8/fnwfPyIe/x7vFmV6mddNUS0/+2h3vPNRmi+n1axYXnz20VWxnFVXzfbu3v29j36Po8dTakvtl81nH83bdvXo7t2rq6vxdJ4vsnfVcjytFh/J94/eNUXQ5ureuKov7u7t7Oze/b2/eP6a39kulk2bLac5vdUUjxr+8Hk1zVpGZqCLu4usviyWd+d5ubp7XtWLrG3uyrt3F/WlgP79P/39d3//nfG7ZvaRG90JfXNMUNLzosxTeTW9/…
63332BFC4359AA2B8CF853A903979C65	1	mrv	JChemExcelKwcAAB+LCAAAAAAABADtvQdgHEmWJSYvbcp7f0r1StfgdKEIgGATJNiQQBDswYjN5pLsHWlHIymrKoHKZVZlXWYWQMztnbz33nvvvffee++997o7nU4n99//P1xmZAFs9s5K2smeIYCqyB8/fnwfPyIe/x7vFmV6mddNUS0/+2h3vPNRmi+n1axYXnz20VWxnFVXzfbu3v29j36Po8dTakvtl81nH83bdvXo7t2rq6vxdJ4vsnfVcjytFh/J94/eNUXQ5ureuKov7u7t7Oze/b2/eP6a39kulk2bLac5vdUUjxr+8Hk1zVpGZqCLu4usviyWd+d5ubp7XtWLrG3uyrt3F/WlgP79P/39d3//nfG7ZvaRG90JfXNMUNLzosxTeTW9/…
A18290A081148EFA676B78B3FE0CC197	1	mrv	JChemExceltwgAAB+LCAAAAAAABADtvQdgHEmWJSYvbcp7f0r1StfgdKEIgGATJNiQQBDswYjN5pLsHWlHIymrKoHKZVZlXWYWQMztnbz33nvvvffee++997o7nU4n99//P1xmZAFs9s5K2smeIYCqyB8/fnwfPyIe/x7vFmV6mddNUS0/+2h3vPNRmi+n1axYXnz20VWxnFVXzfbu3v29j36Po8dTakvtl81nH83bdvXo7t2rq6vxdJ4vsnfVcjytFh/J94/eNUXQ5ureuKov7u7t7Oze/b2/eP6a39kulk2bLac5vdUUjxr+8Hk1zVpGZqCLu4usviyWd+d5ubp7XtWLrG3uyrt3F/WlgP79P/39d3//nfG7ZvaRG90JfXNMUNLzosxTeTW9/…
75970732E08417CCFB2A510A394E6CB2	1	mrv	JChemExcelkwkAAB+LCAAAAAAABADtvQdgHEmWJSYvbcp7f0r1StfgdKEIgGATJNiQQBDswYjN5pLsHWlHIymrKoHKZVZlXWYWQMztnbz33nvvvffee++997o7nU4n99//P1xmZAFs9s5K2smeIYCqyB8/fnwfPyIe/x7vFmV6mddNUS0/+2h3vPNRmi+n1axYXnz20VWxnFVXzfbu3v29j36Po8dTakvtl81nH83bdvXo7t2rq6vxdJ4vsnfVcjytFh/J94/eNUXQ5ureuKov7u7t7Oze/b2/eP6a39kulk2bLac5vdUUjxr+8Hk1zVpGZqCLu4usviyWd+d5ubp7XtWLrG3uyrt3F/WlgP79P/39d3//nfG7ZvaRG90JfXNMUNLzosxTeTW9/…
00A19D94E6B452968A3098BB83EDDB8A	1	mrv	JChemExceloBsAAB+LCAAAAAAABADtvQdgHEmWJSYvbcp7f0r1StfgdKEIgGATJNiQQBDswYjN5pLsHWlHIymrKoHKZVZlXWYWQMztnbz33nvvvffee++997o7nU4n99//P1xmZAFs9s5K2smeIYCqyB8/fnwfPyIe/x7vFmV6mddNUS0/+2h3vPNRmi+n1axYXnz20VWxnFVXzfbu3v29j36Po8dTakvtl81nH83bdvXo7t2rq6vxdJ4vsnfVcjytFh/J94/eNUXQ5ureuKov7u7t7Oze/b2/eP6a39kulk2bLac5vdUUjxr+8Hk1zVpGZqCLu4usviyWd+d5ubp7XtWLrG3uyrt3F/WlgP79P/39d3//nfG7ZvaRG90JfXNMUNLzosxTeTW9/…

## Sheet: BML-2832
Structure	SMILES	IUPAC name	Name	MW	Plate Location	Plate description	CAS	Catalog number	Concentration	Compound description	Solvent	Plate part number
	COC1=C(N)C(=CC=C1)C1=CC(=O)C2=CC=CC=C2O1	2-(2-amino-3-methoxyphenyl)-4H-chromen-4-one	PD-98059	267.279	B-01	Kinase Inhibitor Library	167869-21-8	EI-360	10mM	MEK	DMSO	2832
	N\C(SC1=C(N)C=CC=C1)=C(C#N)/C(C#N)=C(\N)SC1=C(N)C=CC=C1	(2Z,3Z)-bis({amino[(2-aminophenyl)sulfanyl]methylidene})butanedinitrile	U-0126	380.49	B-02	Kinase Inhibitor Library	109511-58-2	EI-282	10mM	MEK	DMSO	2832
	CS(=O)C1=CC=C(C=C1)C1=NC(=C(N1)C1=CC=NC=C1)C1=CC=C(F)C=C1	4-[4-(4-fluorophenyl)-2-(4-methanesulfinylphenyl)-1H-imidazol-5-yl]pyridine	SB-203580	377.435	B-03	Kinase Inhibitor Library	152121-47-6	EI-286	10mM	p38 MAPK	DMSO	2832
	Cl.Cl.CC1CNCCN1S(=O)(=O)C1=CC=CC2=CN=CC=C12	5-(2-methylpiperazine-1-sulfonyl)isoquinoline dihydrochloride	H-7·2HCl	364.291	B-04	Kinase Inhibitor Library	84477-87-2	EI-148	10mM	PKA, PKG, MLCK, and PKC.	DMSO	2832
	Cl.NCCNS(=O)(=O)C1=CC=CC2=CN=CC=C12	N-(2-aminoethyl)isoquinoline-5-sulfonamide hydrochloride	H-9·HCl	287.766	B-05	Kinase Inhibitor Library	116970-50-4	EI-195	10mM	PKA, PKG, MLCK, and PKC.	DMSO	2832
	[H][C@@]12C[C@H](NC)[C@H](OC)[C@@](C)(O1)N1C3=C(C=CC=C3)C3=C4CNC(=O)C4=C4C5=CC=CC=C5N2C4=C13	(2R,3S,4S,6S)-3-methoxy-2-methyl-4-(methylamino)-29-oxa-1,7,17-triazaoctacyclo[12.12.2.1²,⁶.0⁷,²⁸.0⁸,¹³.0¹⁵,¹⁹.0²⁰,²⁷.0²¹,²⁶]nonacosa-8,10,12,14,19,21(26),22,24,27-nonaen-16-one	Staurosporine	466.531	B-06	Kinase Inhibitor Library	62996-74-1	EI-156	10mM	Pan-specific	DMSO	2832
	OC1=CC=C(\C=C(/C#N)C(=O)NC2=CC=CC=C2)C=C1O	(2E)-2-cyano-3-(3,4-dihydroxyphenyl)-N-phenylprop-2-enamide	AG-494	280.278	B-07	Kinase Inhibitor Library	133550-35-3	EI-228	10mM	EGFRK, PDGFRK	DMSO	2832
	COC1=CC(\C=C(/C#N)C(N)=O)=CC(CSC2=NC3=CC=CC=C3S2)=C1O	(2E)-3-{3-[(1,3-benzothiazol-2-ylsulfanyl)methyl]-4-hydroxy-5-methoxyphenyl}-2-cyanoprop-2-enamide	AG-825	397.471	B-08	Kinase Inhibitor Library	149092-50-2	EI-267	10mM	HER1-2	DMSO	2832
	OC(=O)C1=CC(=CC=C1O)N(CC1=CC=CC=C1O)CC1=C(O)C=CC(O)=C1	5-{[(2,5-dihydroxyphenyl)methyl][(2-hydroxyphenyl)methyl]amino}-2-hydroxybenzoic acid	Lavendustin A	381.379	B-09	Kinase Inhibitor Library	125697-92-9	EI-185	10mM	EGFRK	DMSO	2832
	ClC1=CC(\C=C(/C#N)C2=CN=CC=C2)=CC(Cl)=C1	(2Z)-3-(3,5-dichlorophenyl)-2-(pyridin-3-yl)prop-2-enenitrile	RG-1462	275.133	B-10	Kinase Inhibitor Library	136831-49-7	EI-253	10mM	EGFRK	DMSO	2832
	OC1=C(O)C=C(C=C(C#N)C#N)C=C1	2-[(3,4-dihydroxyphenyl)methylidene]propanedinitrile	TYRPHOSTIN 23	186.167	B-11	Kinase Inhibitor Library	118409-57-7	EI-191	10mM	EGFRK	DMSO	2832
	OC1=CC(C=C(C#N)C#N)=CC(O)=C1O	2-[(3,4,5-trihydroxyphenyl)methylidene]propanedinitrile	TYRPHOSTIN 25	202.166	B-12	Kinase Inhibitor Library	118409-58-8	EI-187	10mM	EGFRK	DMSO	2832
	NC(=O)C(=C\C1=CC=C(O)C(O)=C1)\C#N	(2E)-2-cyano-3-(3,4-dihydroxyphenyl)prop-2-enamide	TYRPHOSTIN 46	204.182	C-01	Kinase Inhibitor Library	122520-85-8	EI-257	10mM	EGFRK, PDGFRK	DMSO	2832
	NC(=S)C(=C\C1=CC(O)=C(O)C=C1)\C#N	(2E)-2-cyano-3-(3,4-dihydroxyphenyl)prop-2-enethioamide	TYRPHOSTIN 47	220.248	C-02	Kinase Inhibitor Library	122520-86-9	EI-188	10mM	EGFRK	DMSO	2832
	NC(=C(C#N)C#N)C(\C#N)=C\C1=CC(O)=C(O)C(O)=C1	(3Z)-2-amino-3-[(3,4,5-trihydroxyphenyl)methylidene]prop-1-ene-1,1,3-tricarbonitrile	TYRPHOSTIN 51	268.228	C-03	Kinase Inhibitor Library	122520-90-5	EI-189	10mM	EGFRK	DMSO	2832
	COC1=CC=C(C=C(C#N)C#N)C=C1	2-[(4-methoxyphenyl)methylidene]propanedinitrile	TYRPHOSTIN 1	184.194	C-04	Kinase Inhibitor Library	2826-26-8	EI-190	10mM	Negative control for tyrosine kinase inhibitors.	DMSO	2832
	OC1=CC(C=C(C#N)C#N)=CC(=C1O)[N+]([O-])=O	2-[(3,4-dihydroxy-5-nitrophenyl)methylidene]propanedinitrile	TYRPHOSTIN AG 1288	231.164	C-05	Kinase Inhibitor Library	116313-73-6	EI-335	10mM	Tyrosine kinases	DMSO	2832
	COC1=C(OC)C=C2C(NC3=CC(Cl)=CC=C3)=NC=NC2=C1	N-(3-chlorophenyl)-6,7-dimethoxyquinazolin-4-amine	TYRPHOSTIN AG 1478	315.754	C-06	Kinase Inhibitor Library	175178-82-2	EI-277	10mM	EGFRK	DMSO	2832
	CC1=CC2=C(C=C1C)N=C(C=N2)C1=CC=CC=C1	6,7-dimethyl-2-phenylquinoxaline	TYRPHOSTIN AG 1295	234.296	C-07	Kinase Inhibitor Library	71897-07-9	AC-1133	10mM	Tyrosine kinases	DMSO	2832
	CC(C)(C)C1=CC(C=C(C#N)C#N)=CC(=C1O)C(C)(C)C	2-[(3,5-di-tert-butyl-4-hydroxyphenyl)methylidene]propanedinitrile	TYRPHOSTIN 9	282.38	C-08	Kinase Inhibitor Library	10537-47-0	EI-215	10mM	PDGFRK	DMSO	2832
	OC(C1=CC2=C(C=CC=C2)C=C1)P(O)(O)=O	[hydroxy(naphthalen-2-yl)methyl]phosphonic acid	Hydroxy-2-naphthalenylmethylphosphonic acid	238.176	C-09	Kinase Inhibitor Library		EI-247	10mM	IRK	DMSO	2832
	[H][C@]12C[C@H]([C@@H](OC)[C@](C)(O1)N1C3=C(C=CC=C3)C3=C1C1=C(C4=C(C=CC=C4)N21)C1=C3CNC1=O)N(C)C(=O)C1=CC=CC=C1	N-[(2S,3R,4R,6R)-3-methoxy-2-methyl-16-oxo-29-oxa-1,7,17-triazaoctacyclo[12.12.2.1²,⁶.0⁷,²⁸.0⁸,¹³.0¹⁵,¹⁹.0²⁰,²⁷.0²¹,²⁶]nonacosa-8(13),9,11,14(28),15(19),20(27),21(26),22,24-nonaen-4-yl]-N-methylbenzamide	PKC-412	570.637	C-10	Kinase Inhibitor Library	120685-11-2	EI-370	10mM	PKC inhibitor	DMSO	2832
	OC1=CC(O)=CC(\C=C\C2=CC=C(O)C(O)=C2)=C1	5-[(E)-2-(3,4-dihydroxyphenyl)ethenyl]benzene-1,3-diol	Piceatannol	244.243	C-11	Kinase Inhibitor Library	10083-24-6	EI-271	10mM	Syk	DMSO	2832
	CC1=CC=C(C=C1)C1=NN(C2=C1C(N)=NC=N2)C(C)(C)C	1-tert-butyl-3-(4-methylphenyl)-1H-pyrazolo[3,4-d]pyrimidin-4-amine	PP1	281.356	C-12	Kinase Inhibitor Library	172889-26-8	EI-275	10mM	Src family	DMSO	2832
	OC1=C(O)C=C(\C=C(/C#N)C(=O)NCC2=CC=CC=C2)C=C1	(2E)-N-benzyl-2-cyano-3-(3,4-dihydroxyphenyl)prop-2-enamide	AG-490	294.305	D-01	Kinase Inhibitor Library	133550-30-8	EI-272	10mM	JAK-2	DMSO	2832
	OC1=CC(C=C(C#N)C#N)=CC=C1[N+]([O-])=O	2-[(3-hydroxy-4-nitrophenyl)methylidene]propanedinitrile	AG-126	215.165	D-02	Kinase Inhibitor Library	118409-62-4	EI-263	10mM	IRAK	DMSO	2832
	NC(=C(C#N)C#N)C(\C#N)=C\C1=CC2=C(NC=C2)C=C1	(3Z)-2-amino-3-(1H-indol-5-ylmethylidene)prop-1-ene-1,1,3-tricarbonitrile	AG-370	259.265	D-03	Kinase Inhibitor Library	134036-53-6	EI-229	10mM	PDGFRK	DMSO	2832
	CC(C)(C)C1=CC(=CC(=C1O)C(C)(C)C)\C=C(/C#N)C(N)=S	(2E)-2-cyano-3-(3,5-di-tert-butyl-4-hydroxyphenyl)prop-2-enethioamide	AG-879	316.461	D-04	Kinase Inhibitor Library	148741-30-4	EI-258	10mM	NGFRK	DMSO	2832
	O=C1C=C(OC2=C(C=CC=C12)C1=CC=CC=C1)N1CCOCC1	2-(morpholin-4-yl)-8-phenyl-4H-chromen-4-one	LY 294002	307.343	D-05	Kinase Inhibitor Library	154447-36-6	ST-420	10mM	PI 3-K	DMSO	2832
	COC[C@H]1OC(=O)C2=COC3=C2[C@@]1(C)C1=C(C2CCC(=O)[C@@]2(C)C[C@H]1OC(C)=O)C3=O	(1R,3R,5S,18S)-18-(methoxymethyl)-1,5-dimethyl-6,11,16-trioxo-13,17-dioxapentacyclo[10.6.1.0²,¹⁰.0⁵,⁹.0¹⁵,¹⁹]nonadeca-2(10),12(19),14-trien-3-yl acetate	Wortmannin	428.432	D-06	Kinase Inhibitor Library	19545-26-7	ST-415	10mM	PI 3-K	DMSO	2832
	CN(C)CCCN1C=C(C2=C1C=CC=C2)C1=C(C(=O)NC1=O)C1=CNC2=C1C=CC=C2	3-{1-[3-(dimethylamino)propyl]-1H-indol-3-yl}-4-(1H-indol-3-yl)-2,5-dihydro-1H-pyrrole-2,5-dione	GF 109203X	412.484	D-07	Kinase Inhibitor Library	133052-90-1	EI-246	10mM	PKC	DMSO	2832
	CC1=C2C3=C(C)C=C(O)C4=C3C3=C5C2=C(C(O)=C1)C(=O)C1=C5C(=C(O)C=C1O)C1=C3C(C4=O)=C(O)C=C1O	5,7,11,18,22,24-hexahydroxy-13,16-dimethyloctacyclo[13.11.1.1²,¹⁰.0³,⁸.0⁴,²⁵.0¹⁹,²⁷.0²¹,²⁶.0¹⁴,²⁸]octacosa-1,3,5,7,10(28),11,13,15,17,19(27),21(26),22,24-tridecaene-9,20-dione	Hypericin	504.443	D-08	Kinase Inhibitor Library	548-04-9	EI-226	10mM	PKC	DMSO	2832
	CS(O)(=O)=O.CN1C=C(C2=C1C=CC=C2)C1=C(C(=O)NC1=O)C1=CN(CCCSC(N)=N)C2=C1C=CC=C2	[(3-{3-[4-(1-methyl-1H-indol-3-yl)-2,5-dioxo-2,5-dihydro-1H-pyrrol-3-yl]-1H-indol-1-yl}propyl)sulfanyl]methanimidamide; methanesulfonic acid	Ro 31-8220 mesylate	553.653	D-09	Kinase Inhibitor Library	138489-18-6	EI-283	10mM	PKC	DMSO	2832
	CCCCCCCCCCCCC\C=C\[C@@H](O)[C@@H](N)CO	(2S,3R,4E)-2-aminooctadec-4-ene-1,3-diol	D-erythro-Sphingosine	299.492	D-10	Kinase Inhibitor Library	123-78-4	EI-155	10mM	PKC	DMSO	2832
	Cl.Cl.BrC1=CC=C(\C=C\CNCCNS(=O)(=O)C2=CC=CC3=CN=CC=C23)C=C1	N-(2-{[(2E)-3-(4-bromophenyl)prop-2-en-1-yl]amino}ethyl)isoquinoline-5-sulfonamide dihydrochloride	H-89·2HCl	519.283	D-11	Kinase Inhibitor Library	127243-85-0	EI-196	10mM	PKA	DMSO	2832
	CNCCNS(=O)(=O)C1=CC=CC2=CN=CC=C12	N-[2-(methylamino)ethyl]isoquinoline-5-sulfonamide	H-8	265.331	D-12	Kinase Inhibitor Library	84478-11-5	EI-158	10mM	PKA, PKG	DMSO	2832
	Cl.Cl.NC(=N)NCCNS(=O)(=O)C1=CC=CC2=CN=CC=C12	1-[2-(isoquinoline-5-sulfonamido)ethyl]guanidine dihydrochloride	HA-1004·2HCl	366.267	E-01	Kinase Inhibitor Library	91742-10-8	EI-184	10mM	PKA, PKG	DMSO	2832
	Cl.Cl.O=S(=O)(N1CCCNCC1)C1=CC=CC2=CN=CC=C12	5-(1,4-diazepane-1-sulfonyl)isoquinoline dihydrochloride	HA-1077·2HCl	364.291	E-02	Kinase Inhibitor Library	103745-39-7	EI-233	10mM	PKA, PKG	DMSO	2832
	OC(=O)C1=CC(NCC2=C(O)C=CC(O)=C2)=CC=C1O	5-{[(2,5-dihydroxyphenyl)methyl]amino}-2-hydroxybenzoic acid	2-Hydroxy-5-(2,5-dihydroxybenzylamino)benzoic acid	275.257	E-03	Kinase Inhibitor Library	125697-93-0	EI-232	10mM	EGFRK, CaMK II	DMSO	2832
	[H][C@](CC1=CC=C(OS(=O)(=O)C2=C3C=CN=CC3=CC=C2)C=C1)(N(C)S(=O)(=O)C1=CC=CC2=CN=CC=C12)C(=O)N1CCN(CC1)C1=CC=CC=C1	4-[(2R)-2-(N-methylisoquinoline-5-sulfonamido)-3-oxo-3-(4-phenylpiperazin-1-yl)propyl]phenyl isoquinoline-5-sulfonate	KN-62	721.844	E-04	Kinase Inhibitor Library	127191-97-3	EI-230	10mM	CaMK II	DMSO	2832
	COC1=CC=C(C=C1)S(=O)(=O)N(CCO)C1=C(CN(C)C\C=C\C2=CC=C(Cl)C=C2)C=CC=C1	N-[2-({[(2E)-3-(4-chlorophenyl)prop-2-en-1-yl](methyl)amino}methyl)phenyl]-2-hydroxy-S'-(4-methoxyphenyl)ethane-1-sulfonamido	KN-93	501.037	E-05	Kinase Inhibitor Library	139298-40-1	EI-268	10mM	CaMK II	DMSO	2832
	Cl.IC1=C2C=CC=C(C2=CC=C1)S(=O)(=O)N1CCCNCC1	1-(5-iodonaphthalene-1-sulfonyl)-1,4-diazepane hydrochloride	ML-7·HCl	452.738	E-06	Kinase Inhibitor Library	109376-83-2	EI-197	10mM	MLCK	DMSO	2832
	Cl.ClC1=C2C=CC=C(C2=CC=C1)S(=O)(=O)N1CCCNCC1	1-(5-chloronaphthalene-1-sulfonyl)-1,4-diazepane hydrochloride	ML-9·HCl	361.287	E-07	Kinase Inhibitor Library	105637-50-1	EI-153	10mM	MLCK	DMSO	2832
	NC1=NC=C2N=CNC2=N1	9H-purin-2-amine	2-Aminopurine	135.127	E-08	Kinase Inhibitor Library	452-06-2	CC-100	10mM	p58 PITSLRE beta1	DMSO	2832
	CC(C)N1C=NC2=C(NCC3=CC=CC=C3)N=C(NCCO)N=C12	2-{[6-(benzylamino)-9-(propan-2-yl)-9H-purin-2-yl]amino}ethan-1-ol	N9-isopropyl-olomoucine	326.396	E-09	Kinase Inhibitor Library	158982-15-1	CC-202	10mM	CDK	DMSO	2832
	CN1C=NC2=C(NCC3=CC=CC=C3)N=C(NCCO)N=C12	2-{[6-(benzylamino)-9-methyl-9H-purin-2-yl]amino}ethan-1-ol	Olomoucine	298.343	E-10	Kinase Inhibitor Library	101622-51-9	CC-200	10mM	CDK	DMSO	2832
	CN1C=NC2=NC(NCCO)=NC(NCC3=CC=CC=C3)=C12	2-{[6-(benzylamino)-7-methyl-7H-purin-2-yl]amino}ethan-1-ol	Iso-olomoucine	298.343	E-11	Kinase Inhibitor Library	101622-50-8	CC-201	10mM	Negative control for olomoucine.	DMSO	2832
	CC[C@H](CO)NC1=NC2=C(N=CN2C(C)C)C(NCC2=CC=CC=C2)=N1	(2R)-2-{[6-(benzylamino)-9-(propan-2-yl)-9H-purin-2-yl]amino}butan-1-ol	Roscovitine	354.449	E-12	Kinase Inhibitor Library	186692-46-6	CC-205	10mM	CDK	DMSO	2832
	NC1=C2C(I)=CN([C@H]3O[C@@H](CO)[C@H](O)[C@@H]3O)C2=NC=N1	(2S,3S,4R,5S)-2-{4-amino-5-iodo-7H-pyrrolo[2,3-d]pyrimidin-7-yl}-5-(hydroxymethyl)oxolane-3,4-diol	5-Iodotubericidin	392.15	F-01	Kinase Inhibitor Library	24386-93-4	EI-293	10mM	ERK2, adenosine kinase, CK1, CK2,	DMSO	2832
	C\C(O)=C(/C#N)C(=O)NC1=CC(Br)=CC=C1Br	(2Z)-2-cyano-N-(2,5-dibromophenyl)-3-hydroxybut-2-enamide	LFM-A13	360.001	F-02	Kinase Inhibitor Library	62004-35-7	EI-295	10mM	BTK	DMSO	2832
	OC1=CC=C(C=C1)C1=NC(=C(N1)C1=CC=NC=C1)C1=CC=C(F)C=C1	4-[4-(4-fluorophenyl)-5-(pyridin-4-yl)-1H-imidazol-2-yl]phenol	SB-202190	331.343	F-03	Kinase Inhibitor Library	152121-30-7	EI-294	10mM	p38 MAPK	DMSO	2832
	CC(C)(C)N1N=C(C2=C1N=CN=C2N)C1=CC=C(Cl)C=C1	1-tert-butyl-3-(4-chlorophenyl)-1H-pyrazolo[3,4-d]pyrimidin-4-amine	PP2	301.774	F-04	Kinase Inhibitor Library	172889-27-9	EI-297	10mM	Src family	DMSO	2832
	CN(C)C1=CC=CC(=C1)C(=O)NC1=CC(NC(=O)C2=CC=C(O)C=C2)=C(C)C=C1	N-(5-{[3-(dimethylamino)benzene]amido}-2-methylphenyl)-4-hydroxybenzamide	ZM 336372	389.447	F-05	Kinase Inhibitor Library	208260-29-1	EI-298	10mM	cRAF	DMSO	2832
	CN(C)C1=CC=C(C=C1)\C=C1/C(=O)NC2=CC=CC=C12	(3Z)-3-{[4-(dimethylamino)phenyl]methylidene}-2,3-dihydro-1H-indol-2-one	SU 4312	264.322	F-06	Kinase Inhibitor Library	5812-07-7	EI-306	10mM	Flk1	DMSO	2832
	COC1=C(OC)C=C2N=C(C=NC2=C1)C1=CC=CC=C1	6,7-dimethoxy-2-phenylquinoxaline	AG-1296	266.295	F-07	Kinase Inhibitor Library	146535-11-7	EI-303	10mM	PDGFRK	DMSO	2832
	OC1=C(Br)C=C(\C=C2/C(=O)NC3=CC=C(I)C=C23)C=C1Br	(3Z)-3-[(3,5-dibromo-4-hydroxyphenyl)methylidene]-5-iodo-2,3-dihydro-1H-indol-2-one	GW 5074	520.942	F-08	Kinase Inhibitor Library	220904-83-6	EI-307	10mM	cRAF	DMSO	2832
	[Cl-].CCCCCCCCCCCCCCCC(=O)OC(CC(O)=O)C[N+](C)(C)C	[3-carboxy-2-(hexadecanoyloxy)propyl]trimethylazanium chloride	Palmitoyl-DL-carnitine	436.069	F-09	Kinase Inhibitor Library	6865-14-1	AC-1121	10mM	PKC	DMSO	2832
	CC(=O)C1=C(O)C(C)=C(O)C(CC2=C(O)C3=C(OC(C)(C)C=C3)C(C(=O)\C=C\C3=CC=CC=C3)=C2O)=C1O	(2E)-1-{6-[(3-acetyl-2,4,6-trihydroxy-5-methylphenyl)methyl]-5,7-dihydroxy-2,2-dimethyl-2H-chromen-8-yl}-3-phenylprop-2-en-1-one	Rottlerin	516.538	F-10	Kinase Inhibitor Library	82-08-6	ALX-350-075	10mM	PKC delta	DMSO	2832
	OC1=CC=C(C=C1)C1=COC2=CC(O)=CC(O)=C2C1=O	5,7-dihydroxy-3-(4-hydroxyphenyl)-4H-chromen-4-one	Genistein	270.237	F-11	Kinase Inhibitor Library	446-72-0	ALX-350-006	10mM	Tyrosine Kinases	DMSO	2832
	OC1=CC=C(C=C1)C1=COC2=CC(O)=CC=C2C1=O	7-hydroxy-3-(4-hydroxyphenyl)-4H-chromen-4-one	Daidzein	254.238	F-12	Kinase Inhibitor Library	486-66-8	ST-110	10mM	Negative control for Genistein.	DMSO	2832
	COC(=O)\C=C\C1=CC(O)=CC=C1O	methyl (2E)-3-(2,5-dihydroxyphenyl)prop-2-enoate	Erbstatin analog	194.184	G-01	Kinase Inhibitor Library	63177-57-1	EI-146	10mM	EGFRK	DMSO	2832
	[H]O[H].[H]O[H].OC1=CC2=C(C(O)=C1)C(=O)C(O)=C(O2)C1=CC=C(O)C(O)=C1	2-(3,4-dihydroxyphenyl)-3,5,7-trihydroxy-4H-chromen-4-one dihydrate	Quercetin·2H2O	338.266	G-02	Kinase Inhibitor Library	6151-25-3	AC-1142	10mM	PI 3-K	DMSO	2832
	CC(C)C1=CC(\C=C(/C#N)C(=O)NCCCC2=CC=CC=C2)=CC(C(C)C)=C1O	(2E)-2-cyano-3-[4-hydroxy-3,5-bis(propan-2-yl)phenyl]-N-(3-phenylpropyl)prop-2-enamide	SU1498	390.518	G-03	Kinase Inhibitor Library		AC-1293	10mM	Flk1	DMSO	2832
	C=CC(=O)C1=CC2=CC=CC=C2C=C1	1-(naphthalen-2-yl)prop-2-en-1-one	ZM 449829	182.218	G-04	Kinase Inhibitor Library	4452-06-6	EI-357	10mM	JAK-3	DMSO	2832
	CC1=CC=C(C=C1)S(=O)(=O)\C=C\C#N	(2E)-3-[(4-methylbenzene)sulfonyl]prop-2-enenitrile	BAY 11-7082	207.249	G-05	Kinase Inhibitor Library	195462-67-7	EI-278	10mM	IKK pathway	DMSO	2832
	OC[C@H]1O[C@H]([C@H](O)[C@@H]1O)N1C=NC2=C1C=C(Cl)C(Cl)=C2	(2R,3R,4S,5R)-2-(5,6-dichloro-1H-1,3-benzodiazol-1-yl)-5-(hydroxymethyl)oxolane-3,4-diol	5,6-dichloro-1-β-D-ribofuranosylbenzimidazole	319.141	G-06	Kinase Inhibitor Library	53-85-0	EI-231	10mM	CK II	DMSO	2832
	COCC1=CC(O)=C(O)C(O)=C1C1=C(COC)C=C(O)C(O)=C1O	5-(methoxymethyl)-4-[2,3,4-trihydroxy-6-(methoxymethyl)phenyl]benzene-1,2,3-triol	2,2',3,3',4,4'-Hexahydroxy-1,1'-biphenyl-6,6'-dimethanol dimethyl ether	338.309	G-07	Kinase Inhibitor Library		EI-273	10mM	PKC alpha, PKC gamma	DMSO	2832
	O=C1C2=CC=CC=C2C2=NNC3=CC=CC1=C23	14,15-diazatetracyclo[7.6.1.0²,⁷.0¹³,¹⁶]hexadeca-1(15),2,4,6,9(16),10,12-heptaen-8-one	SP 600125	220.226	G-08	Kinase Inhibitor Library	129-56-6	EI-305	10mM	JNK	DMSO	2832
	O=C1NC2=C(C=CC=C2)\C1=C1\NC2=C(C=CC=C2)C1=O	2-(2-oxo-2,3-dihydro-1H-indol-3-ylidene)-2,3-dihydro-1H-indol-3-one	Indirubin	262.263	G-09	Kinase Inhibitor Library	479-41-4	CC-206	10mM	GSK-3beta, CDK5	DMSO	2832
	O\N=C1\C(NC2=C1C=CC=C2)=C1\C(=O)NC2=C1C=CC=C2	3-[(3E)-3-(hydroxyimino)-2,3-dihydro-1H-indol-2-ylidene]-2,3-dihydro-1H-indol-2-one	Indirubin-3'-monooxime	277.277	G-10	Kinase Inhibitor Library	160807-49-8	CC-207	10mM	GSK-3beta	DMSO	2832
	Cl.Cl.[H][C@@]1(CC[C@@H](CC1)C(=O)NC1=CC=NC=C1)[C@H](C)N	4-[(1S)-1-aminoethyl]-N-(pyridin-4-yl)cyclohexane-1-carboxamide dihydrochloride	Y-27632·2HCl	320.258	G-11	Kinase Inhibitor Library	146986-50-7	EI-299	10mM	ROCK	DMSO	2832
	BrC1=CC2=C(NC3=C2CC(=O)NC2=C3C=CC=C2)C=C1	14-bromo-8,18-diazatetracyclo[9.7.0.0²,⁷.0¹²,¹⁷]octadeca-1(11),2(7),3,5,12(17),13,15-heptaen-9-one	Kenpaullone	327.175	G-12	Kinase Inhibitor Library	142273-20-9	EI-310	10mM	GSK-3beta	DMSO	2832
	[H][C@]12O[C@@]1([H])C(=O)C(O)=C(C)C2=O	(1R,6S)-3-hydroxy-4-methyl-7-oxabicyclo[4.1.0]hept-3-ene-2,5-dione	Terreic acid	154.12	H-01	Kinase Inhibitor Library	121-40-4	EI-328	10mM	BTK	DMSO	2832
	CN1N=C(N)C2=CN([C@@H]3O[C@H](CO)[C@@H](O)[C@H]3O)C3=C2C1=NC=N3	(2R,3R,4S,5R)-2-{5-amino-7-methyl-2,6,7,9,11-pentaazatricyclo[6.3.1.0⁴,¹²]dodeca-1(12),3,5,8,10-pentaen-2-yl}-5-(hydroxymethyl)oxolane-3,4-diol	Triciribine	320.304	H-02	Kinase Inhibitor Library	35943-35-2	EI-332	10mM	Akt signaling pathway	DMSO	2832
	OC(=O)C1=CC=C2N=C(C3=CC=CC=C3)C(=NC2=C1)C1=CC=CC=C1	2,3-diphenylquinoxaline-6-carboxylic acid	BML-257	326.348	H-03	Kinase Inhibitor Library	32387-96-5	EI-336	10mM	Akt	DMSO	2832
	NC(=O)C1=C(N)C=C(S1)C1=CSC=C1	3-amino-5-(thiophen-3-yl)thiophene-2-carboxamide	SC-514	224.303	H-04	Kinase Inhibitor Library	354812-17-2	EI-343	10mM	IKK2	DMSO	2832
	CC(C)C1=CN=C(NC(=O)CC2=CC=CC=C2)S1	2-phenyl-N-[5-(propan-2-yl)-1,3-thiazol-2-yl]acetamide	BML-259	260.355	H-05	Kinase Inhibitor Library	267654-00-2	EI-344	10mM	Cdk5/p25	DMSO	2832
	OC1=CC=C(C=C1)C1=CC(=O)C2=C(O)C=C(O)C=C2O1	5,7-dihydroxy-2-(4-hydroxyphenyl)-4H-chromen-4-one	Apigenin	270.237	H-06	Kinase Inhibitor Library		EI-345	10mM	CK-II	DMSO	2832
	[H]C#CC1=CC=CC(NC2=NC=NC3=CC(OC)=C(OC)C=C23)=C1	N-(3-ethynylphenyl)-6,7-dimethoxyquinazolin-4-amine	BML-265	305.331	H-07	Kinase Inhibitor Library		EI-346	10mM	EGFRK	DMSO	2832
	[H][C@@]12CC[C@@H](C)[C@@](O)(O1)C(=O)C(=O)N1CCCC[C@@]1([H])C(=O)O[C@@]([H])(CC(=O)[C@H](C)\C=C(C)\[C@@H](O)[C@@H](OC)C(=O)[C@H](C)C[C@H](C)\C=C\C=C\C=C(C)\[C@H](C2)OC)[C@H](C)C[C@@H]1CC[C@@H](O)[C@@H](C1)OC	(1R,9S,12S,15R,16E,18R,19R,21R,23S,24E,26E,28E,30S,32S,35R)-1,18-dihydroxy-12-[(2R)-1-[(1S,3R,4R)-4-hydroxy-3-methoxycyclohexyl]propan-2-yl]-19,30-dimethoxy-15,17,21,23,29,35-hexamethyl-11,36-dioxa-4-azatricyclo[30.3.1.0⁴,⁹]hexatriaconta-16,24,26,28-tetraene-2,3,10,14,20-pentone	Rapamycin	914.172	H-08	Kinase Inhibitor Library	53123-88-9	A-275	10mM	mTOR	DMSO	2832
Supplemental Table S2. The compounds from the SCREEN-WELL® Kinase Inhibitor Library used in screening. The table list contains detailed information for the 80 kinase inhibitors from the SCREEN-WELL® Kinase Inhibitor Library (Enzo Life Sciences, Merck KGaA, Selleck Chemicals (USA)).
